# Supplementary material for: Integrative bioinformatics and in vitro exploration of EVI2A expression: unraveling its immunological and prognostic implications in kidney renal clear cell carcinoma
Source: Oncol Res. 2024 Oct 16;32(11):1733–46. doi: 10.32604/or.2024.050851 (PMC11497181; doi:10.32604/or.2024.050851)
Supplement: Table S2. [file OncolRes-32-50851-s002.xlsx]

## Sheet: Table S2
Table S2. Differential analysis was performed to obtain differentially expressed genes (DEGs) in EVI2A high and low groups
gene	lowMean	highMean	logFC	pvalue	fdr
ABCA4	0.355334	0.0984154	-1.85222	0.0179647	0.0378755
ABCD2	0.210645	0.48884	1.21455	1.8e-27	9.61e-26
AC000065.1	0.0249908	0.082369	1.72071	9.2e-06	4.74e-05
AC000065.2	0.0241737	0.0620229	1.35936	0.00753787	0.0180403
AC002074.1	0.176176	0.364887	1.05043	1.33e-07	9.69e-07
AC002378.1	0.0213265	0.0434729	1.02747	5.78e-07	3.76e-06
AC002401.4	0.502688	1.21247	1.27021	5.07e-11	6.09e-10
AC003080.1	0.0215887	0.0647287	1.58413	0.00759006	0.0181477
AC004585.1	0.403786	1.29315	1.67923	3.23e-33	2.75e-31
AC004817.2	0.0759945	0.260716	1.77851	0.000356398	0.00125929
AC004817.3	0.121895	0.349871	1.52118	4.31e-11	5.21e-10
AC004847.1	0.614639	1.35334	1.13872	3.04e-22	1.11e-20
AC005100.1	0.0279094	0.0661323	1.2446	1.3e-06	7.96e-06
AC005307.1	0.024159	0.0485024	1.00549	0.0117818	0.0263937
AC005871.1	0.0873274	0.0405103	-1.10815	1.63e-08	1.38e-07
AC005906.3	0.0739152	0.181039	1.29236	4.92e-07	3.25e-06
AC006262.2	0.122527	0.294562	1.26548	0.00013068	0.000514034
AC006369.1	0.114262	0.25386	1.15169	2.56e-27	1.36e-25
AC006372.2	0.217678	0.0802712	-1.43924	0.00145811	0.00433186
AC006460.1	0.091343	0.211181	1.20911	5.35e-22	1.89e-20
AC007218.3	0.0285675	0.0129721	-1.13897	0.00682104	0.0165639
AC007384.1	0.145188	0.300481	1.04935	1.45e-13	2.34e-12
AC007569.1	0.069156	0.216963	1.64952	1.68e-14	2.97e-13
AC007728.2	0.10982	0.266258	1.27769	1.26e-26	6.38e-25
AC007728.3	0.05841	0.157311	1.42933	8.28e-16	1.65e-14
AC007881.2	0.0427989	0.0955837	1.15919	1.01e-10	1.17e-09
AC007953.2	0.0179645	0.0632261	1.81537	2.62e-06	1.51e-05
AC008083.4	0.0381387	0.0828675	1.11955	1.07e-08	9.43e-08
AC008105.3	0.523567	1.11514	1.09078	4.21e-10	4.51e-09
AC008443.3	0.250541	0.12303	-1.02604	2.67e-08	2.2e-07
AC008680.1	0.0371399	0.127156	1.77556	6e-10	6.28e-09
AC008750.1	0.0695404	0.1653	1.24917	9.63e-11	1.12e-09
AC008957.1	0.123709	0.303766	1.29601	7.33e-23	2.84e-21
AC008957.2	0.0720282	0.164195	1.18878	0.020984	0.043249
AC008957.3	0.118035	0.269437	1.19074	6.48e-09	5.89e-08
AC008964.1	0.0297291	0.0764934	1.36346	9.47e-24	3.88e-22
AC008991.1	0.648673	0.209768	-1.6287	0.0222508	0.0454161
AC009133.3	0.0766994	0.185697	1.27566	1.25e-16	2.68e-15
AC009242.1	0.573872	0.284437	-1.01262	1.07e-05	5.44e-05
AC009951.4	0.0711912	0.201292	1.49952	9.84e-05	0.000399566
AC010197.1	0.116497	0.04493	-1.37454	0.00073926	0.00239081
AC010198.2	0.034497	0.072119	1.06391	4.02e-09	3.76e-08
AC010203.2	0.884458	0.410434	-1.10764	0.0055427	0.0138651
AC010336.2	0.135434	0.0643595	-1.07337	1.1e-07	8.13e-07
AC010336.7	0.244803	0.103877	-1.23675	0.000707055	0.00230027
AC010463.2	0.66129	0.301514	-1.13306	0.0056399	0.0140712
AC010609.1	0.0202611	0.0528609	1.38349	7.25e-05	0.000303992
AC010624.5	0.167921	0.0548476	-1.61428	0.0184974	0.038841
AC010883.2	0.045963	0.101996	1.14997	2.77e-17	6.38e-16
AC010894.3	0.0349049	0.0711533	1.0275	0.000204932	0.000769866
AC010969.1	0.0246006	0.0117875	-1.06144	0.00138989	0.0041528
AC011247.1	0.198209	0.524276	1.40331	7.31e-09	6.59e-08
AC011899.2	0.213044	0.464526	1.12461	5.69e-27	2.94e-25
AC012150.1	0.0408293	0.086847	1.08887	3.45e-08	2.79e-07
AC012150.2	0.045007	0.115355	1.35786	0.00737901	0.0177132
AC012236.1	0.223289	0.702218	1.65301	2.13e-13	3.38e-12
AC012645.3	0.0851395	0.178766	1.07017	6.97e-11	8.22e-10
AC015660.1	0.164354	0.0645657	-1.34796	6.34e-05	0.00026915
AC015845.2	1.38541	0.342692	-2.01533	0.0117613	0.0263623
AC015911.3	0.515569	1.14288	1.14844	1.63e-18	4.25e-17
AC015911.7	0.605912	1.32488	1.12868	3.19e-14	5.49e-13
AC016717.2	0.00756015	0.0160947	1.0901	5.11e-09	4.71e-08
AC018541.1	0.17951	0.0890925	-1.01069	0.0138379	0.0302773
AC018755.4	0.970714	1.99772	1.04124	4.61e-24	1.94e-22
AC019197.1	0.208787	0.0929892	-1.1669	1.95e-06	1.15e-05
AC020907.1	0.0350831	0.090146	1.36149	0.00548566	0.013747
AC020978.4	0.266639	0.111081	-1.26328	0.000186324	0.000706755
AC021146.1	0.496603	0.996283	1.00446	0.00018204	0.00069288
AC021192.1	0.055287	0.126196	1.19066	3.4e-08	2.75e-07
AC022079.1	0.308315	0.893288	1.53472	0.00112038	0.00344436
AC022092.1	0.0470695	0.150473	1.67664	1.59e-15	3.1e-14
AC022239.1	0.0401609	0.133512	1.7331	5.6e-07	3.65e-06
AC022296.2	0.00825	0.0300023	1.8626	6.19e-13	9.39e-12
AC022973.3	0.0348361	0.0715541	1.03845	0.000214056	0.000800855
AC023043.3	0.0406649	0.120016	1.56137	3.99e-09	3.73e-08
AC023090.1	0.0395622	0.0866996	1.1319	0.00011405	0.000455483
AC023424.2	0.0177066	0.0607004	1.77742	0.00281694	0.00769656
AC023590.1	0.0228398	0.0927168	2.02128	2.77e-12	3.88e-11
AC023825.1	0.0136312	0.0555381	2.02656	4.42e-07	2.94e-06
AC024084.1	0.0153707	0.0419657	1.44903	2.22e-14	3.88e-13
AC024337.1	0.25579	0.580311	1.18187	0.000897899	0.00284059
AC025040.1	0.017559	0.0418704	1.25372	0.0214249	0.0440189
AC025284.1	0.0143543	0.00572406	-1.32637	0.000553259	0.00185873
AC026355.3	0.0664801	0.157321	1.24271	7.45e-06	3.92e-05
AC026369.1	0.664716	0.130637	-2.34717	1.73e-07	1.24e-06
AC026369.3	0.214805	0.64908	1.59537	1.84e-28	1.06e-26
AC026904.1	0.0130861	0.0406114	1.63385	5.56e-11	6.63e-10
AC026956.2	0.0112673	0.0261322	1.21369	0.00224806	0.00631895
AC027514.1	0.0230632	0.0588975	1.35262	0.0037112	0.00979831
AC027688.2	0.119761	0.0567445	-1.0776	0.00059939	0.00199279
AC034238.1	0.0237801	0.0761129	1.67839	1.74e-17	4.09e-16
AC035139.1	0.077609	0.210026	1.43627	2.78e-10	3.04e-09
AC037193.1	0.00817331	0.0266	1.70243	1.54e-10	1.74e-09
AC037487.2	0.0426421	0.174437	2.03235	0.0114081	0.025705
AC044781.1	0.104169	0.232192	1.1564	5.29e-07	3.46e-06
AC055758.2	0.0160955	0.0346343	1.10555	0.000236143	0.00087499
AC067752.1	0.0343199	0.125493	1.87049	8.12e-15	1.48e-13
AC067945.3	0.0067609	0.0154539	1.19268	9.28e-05	0.000379629
AC068057.1	0.0277472	0.0113524	-1.28935	9.19e-05	0.000376369
AC068057.3	0.0525538	0.0229333	-1.19635	0.00679682	0.0165126
AC068196.1	0.0350649	0.106786	1.60662	1.82e-14	3.2e-13
AC069236.1	0.0335865	0.0675506	1.00809	0.000322799	0.00115253
AC069360.1	0.0417432	0.0997079	1.25617	3.81e-19	1.04e-17
AC069549.2	0.0149816	0.0556147	1.89228	0.00272222	0.00746615
AC073174.1	0.0316459	0.0128635	-1.29873	0.00387123	0.0101553
AC073283.2	0.198165	0.0399074	-2.31197	0.0178813	0.0377322
AC074366.1	0.0251921	0.0733945	1.5427	1.51e-08	1.29e-07
AC078788.1	0.0631805	0.192821	1.60971	1.44e-06	8.75e-06
AC078788.2	0.0342594	0.137569	2.00558	7.65e-06	4.01e-05
AC078845.1	0.0751707	0.223637	1.57292	5.2e-32	3.97e-30
AC079154.1	0.0845823	0.0216654	-1.96496	0.00768438	0.0183303
AC079340.3	0.00580301	0.013117	1.17657	1.02e-08	8.98e-08
AC079793.1	0.0433026	0.103291	1.25418	3.18e-13	4.95e-12
AC084026.1	0.0258992	0.107136	2.04847	3.71e-17	8.42e-16
AC084048.1	0.0401793	0.196896	2.29291	1.41e-08	1.21e-07
AC087277.2	0.114725	0.277657	1.27513	2.75e-05	0.000127238
AC087318.1	0.0347568	0.209143	2.58913	7.33e-17	1.61e-15
AC087379.2	1.94666	0.528493	-1.88105	1.73e-07	1.24e-06
AC087636.1	0.0870628	0.184265	1.08166	3.71e-06	2.08e-05
AC087639.2	0.0125812	0.00389825	-1.69037	0.00978754	0.022613
AC089985.1	0.0116378	0.0285103	1.29267	0.00189723	0.0054559
AC090206.1	0.0846669	0.0323221	-1.38928	0.00262749	0.00723322
AC091182.2	0.063869	0.17564	1.45944	6.25e-06	3.33e-05
AC091729.2	0.837423	0.203583	-2.04034	0.000103305	0.000416592
AC091889.1	0.0171442	0.0368846	1.1053	3.12e-06	1.77e-05
AC092068.2	0.063082	0.0278218	-1.18101	0.0191173	0.0399438
AC092145.1	0.0310128	0.0631578	1.0261	0.000436563	0.00150805
AC092343.1	0.0473831	0.095444	1.01028	0.00160574	0.00470929
AC092580.1	0.0130184	0.0280568	1.10779	1.04e-07	7.72e-07
AC092652.1	0.0191635	0.0415821	1.1176	0.0018091	0.00523292
AC093010.1	0.010134	0.0249163	1.29788	1.21e-12	1.77e-11
AC093249.5	0.106644	0.0478828	-1.15522	0.000222766	0.000829355
AC093311.1	0.0504004	0.112218	1.1548	4.39e-22	1.57e-20
AC093520.2	0.163965	0.338802	1.04706	7.88e-05	0.000327846
AC093523.1	0.0237714	0.00911065	-1.3836	0.0011837	0.00361229
AC093627.6	0.027709	0.0743939	1.42483	3.51e-05	0.000158545
AC093765.3	0.0605472	0.029131	-1.05551	1.08e-05	5.5e-05
AC093765.4	0.0354744	0.0155302	-1.1917	0.0022129	0.00623465
AC093817.2	0.0964876	0.0362038	-1.4142	0.0014435	0.00429557
AC093895.1	0.0560838	0.117555	1.06768	2.24e-06	1.31e-05
AC093904.4	0.077735	0.0103415	-2.91012	3.71e-06	2.08e-05
AC093912.1	0.0500934	0.0232068	-1.11008	0.0119048	0.026613
AC096667.1	0.068409	0.165349	1.27326	4.59e-44	1.23e-41
AC096734.1	0.0221218	0.0633751	1.51845	3.07e-12	4.28e-11
AC096920.1	0.123854	0.05351	-1.21076	3.27e-07	2.22e-06
AC097518.1	0.144888	0.318941	1.13835	0.0135303	0.0297291
AC097518.2	0.0109224	0.0306011	1.4863	4.43e-05	0.000195122
AC097636.1	0.00641278	0.013738	1.09915	7.28e-05	0.000305072
AC097654.1	0.943666	0.296085	-1.67227	0.00392214	0.0102685
AC098588.3	0.0354331	0.0162843	-1.12161	1.14e-05	5.76e-05
AC098935.2	0.0732577	0.231448	1.65964	1.29e-05	6.44e-05
AC099535.2	0.0137912	0.0709123	2.36229	0.0122634	0.0273273
AC099684.1	0.0384664	0.0171152	-1.16832	0.0235753	0.0476644
AC100801.2	0.083737	0.0410784	-1.02748	0.018727	0.0392703
AC100827.5	0.149721	0.0638949	-1.22851	0.0113078	0.0254981
AC103563.1	0.133303	1.42968	3.42291	1.03e-13	1.69e-12
AC103563.2	0.367924	0.176979	-1.05583	0.00297226	0.0080678
AC103563.3	0.0642412	0.495544	2.94744	4.48e-08	3.56e-07
AC103563.7	0.821956	0.382077	-1.1052	0.00344892	0.00917605
AC103705.1	0.0253878	0.0919613	1.85689	0.00628374	0.0154483
AC104088.1	0.0219977	0.010566	-1.05792	0.000435405	0.00150503
AC104237.3	0.419361	0.114045	-1.87859	0.00659532	0.0160878
AC104958.1	0.0172329	0.0527452	1.61388	0.0018679	0.00538191
AC104958.2	0.603459	0.278419	-1.116	0.000165801	0.000638387
AC106882.1	0.0167267	0.0476752	1.51109	1.47e-13	2.38e-12
AC107953.2	0.0106481	0.0237398	1.15671	0.0106323	0.0242416
AC108206.1	0.00308534	0.00674436	1.12825	0.000113297	0.000452763
AC108752.1	0.59284	1.50462	1.34369	0.0133337	0.0293554
AC109446.2	0.0431023	0.094581	1.13379	9.85e-08	7.37e-07
AC109630.1	0.00502105	0.0109051	1.11895	4.65e-07	3.08e-06
AC110774.1	0.125793	0.0617154	-1.02735	2.67e-08	2.2e-07
AC112255.1	0.0118701	0.0268491	1.17754	1.39e-11	1.78e-10
AC112721.1	0.0390164	0.156515	2.00415	9.44e-05	0.000385217
AC114930.1	0.0234914	0.0537474	1.19406	0.00155701	0.00458867
AC115099.1	0.157949	0.0626791	-1.33341	0.00172976	0.00503302
AC120193.1	0.0381259	0.0897179	1.23462	2.01e-21	6.72e-20
AC120498.1	0.341912	0.163793	-1.06175	8.22e-10	8.42e-09
AC120498.3	0.510975	0.228287	-1.1624	3.22e-09	3.06e-08
AC120498.4	1.03801	0.292794	-1.82587	0.00314026	0.00845216
AC121251.1	0.0954695	0.222341	1.21966	4.64e-06	2.55e-05
AC121338.1	0.0233814	0.0696942	1.57568	1.73e-21	5.81e-20
AC123567.2	0.00667256	0.0166687	1.32083	1.96e-05	9.37e-05
AC124014.1	0.177424	0.41108	1.21222	1.06e-14	1.91e-13
AC126175.2	0.201877	0.0782024	-1.36819	0.000363655	0.00128237
AC128687.2	0.0713885	0.0348815	-1.03323	0.00117369	0.00358668
AC129507.4	0.744084	0.16066	-2.21146	0.00397167	0.0103798
AC131237.1	0.010897	0.0364798	1.74317	3.36e-17	7.67e-16
AC131254.1	0.0064985	0.0152175	1.22756	1.03e-13	1.69e-12
AC131568.1	0.0291487	0.0939805	1.68893	0.000934424	0.00294073
AC131956.2	0.0153838	0.0349605	1.18431	2.6e-10	2.85e-09
AC134879.2	0.0877868	0.723938	3.04379	1.12e-14	2.02e-13
AC135068.3	0.0940615	0.543718	2.53118	3.23e-13	5.03e-12
AC135584.1	0.63482	0.25471	-1.31749	5.57e-07	3.63e-06
AC136428.1	0.117157	0.720627	2.62081	1.24e-16	2.66e-15
AC137695.1	0.155732	0.0512386	-1.60376	0.0240958	0.0485442
AC137723.1	0.0758985	0.0336723	-1.17251	2.49e-06	1.44e-05
AC139495.2	0.149131	0.315838	1.0826	8.64e-13	1.29e-11
AC142381.1	0.1852	0.718007	1.95491	9.86e-13	1.46e-11
AC148477.3	0.110086	0.0349376	-1.65578	7.01e-07	4.48e-06
AC148477.4	1.02192	0.150849	-2.7601	6.89e-06	3.64e-05
AC243829.1	0.15906	0.408054	1.35919	6.46e-08	5e-07
AC243829.2	0.0747462	0.203027	1.4416	6.83e-12	9.07e-11
AC243960.1	0.533581	1.34984	1.339	1.46e-33	1.29e-31
AC243960.10	0.0209212	0.0521774	1.31846	3.93e-06	2.19e-05
AC244035.3	0.895754	2.13056	1.25006	0.00228413	0.00640884
AC244394.2	0.0290521	0.0874776	1.59027	1.41e-05	6.96e-05
AC244472.1	0.0257273	0.0765753	1.57358	2.11e-15	4.05e-14
AC245041.2	0.0394222	0.13933	1.82143	8.14e-08	6.18e-07
AC245884.4	0.0381455	0.0883446	1.21163	6.5e-17	1.44e-15
ACTG1P22	0.0179261	0.0518615	1.5326	4.81e-08	3.8e-07
ADAM12	1.02738	2.59486	1.33668	4.99e-12	6.76e-11
ADAM7	0.0361746	0.607448	4.06971	6.41e-05	0.000272007
ADAM8	1.83327	3.70735	1.01597	1.46e-22	5.46e-21
ADAMDEC1	1.3234	4.34066	1.71366	1.17e-31	8.68e-30
ADCY7	0.79745	1.59837	1.00313	6.3e-22	2.21e-20
ADGRE1	0.674314	1.63405	1.27696	8.55e-35	8.6e-33
ADGRG7	0.0363857	0.107367	1.56111	2.45e-07	1.7e-06
ADORA3	2.61772	5.85466	1.16128	2.83e-41	5.57e-39
AF064858.1	1.89304	0.939692	-1.01044	0.00354821	0.00941948
AF127936.1	0.0885545	0.244588	1.46571	3.3e-42	7.12e-40
AF131215.2	0.0257974	0.0720932	1.48264	0.0187842	0.0393683
AFAP1-AS1	0.140794	0.300282	1.09273	2.34e-06	1.36e-05
AFM	0.839616	0.381266	-1.13893	4.72e-05	0.000206506
AGXT	1.57401	0.316763	-2.31297	0.00776271	0.0184915
AIF1	21.2338	45.8808	1.11153	1.46e-60	5.55e-57
AIM2	0.548832	2.47022	2.1702	4.59e-49	2.65e-46
AKAIN1	0.030107	0.0117789	-1.35389	0.00183415	0.00529846
AKR1B15	0.045222	0.183746	2.02262	0.000252023	0.000926723
AL021978.1	0.161661	0.372157	1.20294	4.43e-06	2.45e-05
AL022067.1	0.194756	0.392575	1.0113	3.02e-08	2.47e-07
AL023775.2	0.00749229	0.01558	1.05621	0.000592783	0.00197354
AL031056.1	0.00794962	0.01965	1.30557	6.38e-17	1.41e-15
AL031123.4	0.341966	0.135443	-1.33617	0.00615604	0.0151624
AL031123.5	0.88633	0.411839	-1.10577	3.09e-06	1.76e-05
AL031595.1	0.00956692	0.0254257	1.41016	5.15e-12	6.97e-11
AL031710.1	2.84247	0.606015	-2.22972	4.73e-07	3.13e-06
AL031726.2	0.0447865	0.0214358	-1.06304	0.00647412	0.0158343
AL031736.2	0.0323305	0.0695848	1.10588	6.76e-08	5.22e-07
AL031846.1	0.275733	0.63709	1.20823	4.46e-18	1.11e-16
AL035670.1	0.0716857	0.0281728	-1.34738	0.0142363	0.030994
AL049629.1	0.38781	0.192112	-1.01341	0.00132259	0.0039727
AL049767.1	0.220219	0.455957	1.04996	1.68e-08	1.42e-07
AL049836.1	0.0532064	0.108966	1.0342	0.00344596	0.0091691
AL080312.2	0.256055	0.117203	-1.12745	5.15e-06	2.8e-05
AL109761.1	0.0627844	0.132958	1.08249	1.01e-06	6.28e-06
AL109914.1	0.0542357	0.136442	1.33098	2.87e-10	3.13e-09
AL109933.5	0.0565998	0.0253786	-1.15719	8.12e-06	4.23e-05
AL121827.1	0.0466301	0.00842231	-2.46897	1.47e-06	8.88e-06
AL121892.1	0.017759	0.0367341	1.04857	1.6e-09	1.58e-08
AL121933.2	0.780153	1.80347	1.20895	4.07e-39	6.43e-37
AL121956.1	0.00749135	0.0155924	1.05754	2.84e-08	2.33e-07
AL121985.1	0.0123618	0.0327886	1.4073	2.49e-13	3.93e-12
AL121985.3	0.035162	0.07928	1.17294	1.02e-11	1.33e-10
AL132642.1	0.0760562	0.176669	1.21591	7.84e-10	8.07e-09
AL133405.2	0.0185248	0.0853152	2.20334	2.56e-17	5.92e-16
AL133467.1	0.0759227	0.204135	1.42692	4.59e-12	6.25e-11
AL135818.2	0.116339	0.249083	1.09829	1.08e-17	2.6e-16
AL136131.2	0.312955	0.130566	-1.26118	0.00022783	0.000846787
AL136171.2	0.00897462	0.027484	1.61467	0.0152384	0.0329027
AL136320.1	0.0303188	0.281906	3.21693	1.85e-05	8.91e-05
AL136419.2	0.0957987	0.0423865	-1.1764	1.15e-11	1.49e-10
AL137002.2	0.315089	0.127	-1.31093	5.64e-05	0.000242535
AL137186.1	0.0911321	0.193763	1.08826	3.74e-09	3.52e-08
AL137186.3	0.0793977	0.290921	1.87346	1.53e-09	1.51e-08
AL137856.1	0.0286991	0.0652362	1.18467	4.62e-13	7.09e-12
AL138847.2	0.260256	0.536469	1.04356	0.0247334	0.0496517
AL138999.2	0.0245135	0.0669043	1.44852	0.000718404	0.00233159
AL139275.2	0.214617	0.0884242	-1.27925	0.0171662	0.0364519
AL139280.1	0.0777064	0.027249	-1.51183	0.0233843	0.0473404
AL139393.1	0.0450906	0.0204871	-1.13811	0.00162918	0.00476959
AL157911.1	0.144846	0.0647739	-1.16104	0.000577052	0.00192624
AL157935.1	0.679159	0.243033	-1.4826	0.00280064	0.00765594
AL158136.1	0.00657406	0.0369079	2.48907	9.66e-16	1.92e-14
AL160400.1	0.053947	0.109089	1.0159	0.000142414	0.000556126
AL160408.1	0.0578226	0.0188511	-1.61698	5.85e-05	0.000250911
AL160408.6	0.0838947	0.0382217	-1.13419	1.86e-05	8.95e-05
AL161668.4	0.135009	0.0424774	-1.66829	3.71e-07	2.51e-06
AL162253.1	0.0223105	0.0462482	1.05167	0.00368443	0.00973926
AL162414.1	0.0267154	0.104688	1.97035	1.28e-20	4e-19
AL162457.1	0.0226733	0.0555045	1.29161	3.15e-09	2.99e-08
AL162725.2	0.00925301	0.020894	1.17509	0.00337007	0.00899185
AL353152.1	0.283168	0.071516	-1.98532	4.09e-08	3.27e-07
AL353807.5	0.929733	2.05908	1.14711	4.23e-27	2.2e-25
AL354761.1	0.0813207	0.0385649	-1.07633	0.00500313	0.0126813
AL354833.2	0.0997765	0.323227	1.69578	2.46e-32	1.94e-30
AL355596.1	0.0429532	0.107575	1.32451	0.000111557	0.000446682
AL355922.1	0.134127	0.276649	1.04446	4.13e-14	7.02e-13
AL356234.1	0.0615468	0.212775	1.78957	1.22e-07	8.98e-07
AL356234.2	0.00738102	0.0187722	1.34671	5.11e-07	3.36e-06
AL356234.3	0.150845	0.491472	1.70404	1.31e-13	2.13e-12
AL356515.1	0.0649652	0.175766	1.43591	2.85e-06	1.63e-05
AL356740.1	0.228707	0.0765782	-1.57849	8.93e-07	5.59e-06
AL357033.2	0.276885	0.125488	-1.14173	0.000457864	0.00157203
AL359704.2	10.8591	0.649593	-4.06322	1.77e-13	2.82e-12
AL359979.2	0.0331985	0.0692177	1.06002	3.28e-14	5.64e-13
AL360169.3	1.07539	0.144188	-2.89883	0.010781	0.0245112
AL360182.2	0.207517	0.0894777	-1.21363	0.00188369	0.00542093
AL365361.1	0.684378	1.47053	1.10347	9.27e-27	4.74e-25
AL391903.1	0.0496812	0.136196	1.45491	0.000220476	0.000822328
AL445213.1	0.0215887	0.050884	1.23693	5.87e-06	3.14e-05
AL445487.1	0.00542256	0.0110427	1.02605	8.09e-08	6.15e-07
AL450326.3	0.00617594	0.0130068	1.07453	2.62e-08	2.16e-07
AL513493.1	0.00581429	0.0201417	1.79251	1.27e-12	1.84e-11
AL590068.4	0.00948947	0.020939	1.14179	2.36e-06	1.38e-05
AL590233.1	0.0718705	0.161423	1.16738	2.17e-05	0.000102719
AL590764.1	0.381786	0.913101	1.25801	2.15e-48	1.06e-45
AL591069.1	0.0113	0.0227667	1.0106	0.00026282	0.000961501
AL591501.1	0.00448947	0.00195376	-1.20029	0.000810506	0.00259157
AL592164.1	0.010819	0.0382878	1.82332	1.02e-16	2.2e-15
AL592429.1	0.0102477	0.0279355	1.44679	7.46e-07	4.74e-06
AL596087.2	0.0693098	0.167685	1.27463	5.34e-14	9e-13
AL596442.4	1.19357	0.587866	-1.02173	6e-06	3.21e-05
AL606970.3	0.0894203	0.0362114	-1.30416	0.00554851	0.0138759
AL672310.1	0.0204662	0.00706892	-1.53368	0.0140981	0.0307427
AL731556.1	0.0691981	0.148385	1.10054	0.00986756	0.0227625
AL928921.1	0.459636	0.0292612	-3.97343	7.08e-07	4.52e-06
ALB	43.8239	1.42956	-4.93808	0.000508609	0.00172596
ALOX15B	1.00712	2.25588	1.16345	3.05e-14	5.27e-13
ALOX5AP	6.02056	12.8623	1.09518	1.04e-34	1.04e-32
AMBP	9.37624	1.19961	-2.96644	0.00125282	0.00379576
AMD1P4	0.0364306	0.0800036	1.13491	1.59e-05	7.79e-05
AMPD1	0.0524436	0.177919	1.76238	2.09e-17	4.86e-16
ANKRD36BP2	0.135631	0.427475	1.65615	2.62e-10	2.87e-09
ANKRD44-AS1	0.139115	0.377044	1.43846	1.04e-21	3.6e-20
ANKRD44-IT1	0.0597041	0.177835	1.57463	4.38e-05	0.000193317
AOAH	4.40211	9.83228	1.15933	1.72e-44	4.86e-42
AOAH-IT1	0.0470583	0.113752	1.27337	2.27e-09	2.2e-08
AP000439.2	0.0168055	0.155254	3.20763	0.000183974	0.000699338
AP000757.1	1.22464	0.430915	-1.50688	1.77e-08	1.49e-07
AP000844.2	0.380351	0.884811	1.21804	0.000595582	0.00198107
AP000851.2	0.0737538	0.319091	2.11318	5.48e-10	5.77e-09
AP000942.5	0.111373	0.351971	1.66005	1.6e-23	6.47e-22
AP001021.1	0.023622	0.0666372	1.4962	2.58e-06	1.49e-05
AP001063.1	0.0172263	0.0538549	1.64446	5.76e-11	6.86e-10
AP001341.1	0.026468	0.10824	2.03191	4.42e-16	9.05e-15
AP001626.1	0.518348	0.249818	-1.05305	8.15e-10	8.36e-09
AP001628.2	0.346948	0.128408	-1.43398	1.16e-17	2.76e-16
AP001994.1	0.108418	0.223186	1.04164	3.96e-05	0.000176535
AP002762.2	0.0117524	0.0254218	1.11311	0.00100225	0.0031242
AP002852.1	0.0285974	0.0580292	1.0209	1.97e-05	9.41e-05
AP002954.1	0.326421	0.833187	1.35191	5.32e-24	2.22e-22
AP003721.2	0.0169662	0.0392327	1.2094	1.04e-05	5.31e-05
AP003774.2	0.221744	0.444844	1.0044	3.68e-25	1.67e-23
AP004550.1	0.172503	0.0697009	-1.30737	2.5e-08	2.07e-07
APCDD1L	0.674723	2.15934	1.67822	0.000293293	0.00105683
APCDD1L-DT	0.122532	0.451489	1.88153	0.000823551	0.00262829
APOBEC3H	1.05777	2.37374	1.16614	7.58e-31	5.32e-29
APOC1	22.5594	51.5192	1.19138	2.5e-26	1.24e-24
APOL1	75.7685	155.411	1.03642	8.11e-18	1.97e-16
AQP5	0.326699	0.0407842	-3.00188	0.0026993	0.0074094
AQP9	2.3147	5.76034	1.31533	9.07e-17	1.97e-15
ARHGAP15-AS1	0.0140887	0.0493371	1.80813	0.00467642	0.0119672
ARHGAP30	5.5078	11.293	1.03588	1.1e-39	1.8e-37
ARHGAP9	1.63036	3.83761	1.23502	4.55e-35	4.74e-33
ASB11	0.0791872	0.0282093	-1.4891	0.00191901	0.00551123
ASB2	0.545756	1.16667	1.09607	2.48e-25	1.14e-23
ASCL2	0.398552	0.854782	1.10079	7.18e-35	7.33e-33
ASTN1	0.193411	0.0586125	-1.72239	0.00415031	0.0107936
ATP11AUN	0.264428	0.0258553	-3.35435	2.52e-05	0.000117755
ATP13A4	0.753022	0.356955	-1.07695	1.82e-05	8.76e-05
ATP2B2	2.37497	1.10604	-1.1025	5.39e-12	7.27e-11
ATP4B	0.123721	0.0250929	-2.30174	4.79e-09	4.43e-08
ATP5MC2P3	0.0484844	0.112177	1.21019	0.00111326	0.00342523
ATP6V1B1	0.235404	0.0518459	-2.18284	4.79e-05	0.000209294
B3GALT5	0.285571	0.686129	1.26463	1.84e-10	2.05e-09
B3GAT1-DT	1.09219	0.336216	-1.69976	2.19e-08	1.83e-07
BASP1	6.44021	15.5218	1.26912	1.39e-42	3.16e-40
BATF	2.20899	6.45857	1.54783	8.53e-40	1.41e-37
BCAS2P2	0.0507028	0.171342	1.75674	1.17e-13	1.91e-12
BCL11B	0.647587	1.40666	1.11913	1.58e-32	1.26e-30
BCL2A1	2.71853	7.12212	1.38948	3.19e-44	8.65e-42
BCL2L1-AS1	0.197244	0.476559	1.27267	8.59e-05	0.000353823
BEND4	0.0197883	0.0502688	1.34501	2.52e-15	4.78e-14
BFSP2-AS1	0.00957556	0.029362	1.61652	3.94e-11	4.8e-10
BHLHE40-AS1	0.359504	0.727282	1.01651	8.58e-21	2.72e-19
BIN2P1	0.0173742	0.0382727	1.13936	3.71e-15	6.96e-14
BLK	0.0822799	0.290206	1.81847	7.87e-14	1.3e-12
BPIFA2	0.302982	0.0491487	-2.62401	8.78e-05	0.000360875
BTBD6P1	0.0177086	0.0451746	1.35106	0.0184143	0.0386772
BTK	1.66225	3.70358	1.15578	1.75e-56	3.88e-53
BTLA	0.179491	0.576607	1.68368	6.46e-41	1.19e-38
BX072579.2	0.0338301	0.0168132	-1.00872	0.00666211	0.0162319
BX119321.1	0.0217575	0.0608005	1.48257	4.48e-12	6.12e-11
BX284668.2	0.127445	0.0634564	-1.00604	8.47e-06	4.4e-05
C10orf99	12.104	35.6369	1.55789	1.33e-11	1.71e-10
C14orf180	0.90719	0.349845	-1.37469	5.72e-05	0.00024601
C16orf54	1.3982	2.99728	1.10008	4.07e-34	3.86e-32
C16orf89	3.40075	0.851933	-1.99704	0.00113594	0.00348656
C1DP5	0.0968008	0.218304	1.17325	5.95e-18	1.46e-16
C1orf162	7.94045	17.4718	1.13773	5.5e-54	8.12e-51
C1QA	121.115	294.65	1.28262	2.45e-49	1.45e-46
C1QB	109.908	296.69	1.43266	7.87e-51	6.97e-48
C1QC	103.36	264.974	1.35818	8.53e-50	5.67e-47
C1QL4	5.96039	2.9395	-1.01984	0.000275281	0.00100064
C3AR1	5.51873	11.467	1.05508	7.74e-40	1.28e-37
C5orf58	0.0983735	0.197592	1.00619	2.15e-14	3.76e-13
C6orf141	0.348024	0.706496	1.02149	4.39e-06	2.43e-05
C7orf33	0.00788797	0.0336006	2.09076	2.82e-13	4.43e-12
C7orf69	0.0255857	0.0540952	1.08016	0.00205995	0.00586026
C9orf24	1.15076	0.407616	-1.4973	0.00698706	0.0169068
CA5A	0.0966773	0.0465926	-1.05308	0.0016086	0.00471559
CALCA	2.48984	0.0796164	-4.96684	0.000180076	0.000686486
CALHM6	0.786465	2.92034	1.89268	5.11e-32	3.91e-30
CALHM6-AS1	0.0187378	0.041387	1.14323	2.89e-06	1.65e-05
CALY	0.0384895	0.259644	2.754	3.17e-11	3.91e-10
CARD11	2.42487	5.8062	1.25969	9.2e-32	6.91e-30
CARMIL2	0.343671	0.772822	1.16911	3.5e-21	1.14e-19
CASP1P2	0.0789641	0.174497	1.14393	2.3e-14	4e-13
CASP5	0.175765	0.460874	1.39072	2.5e-33	2.18e-31
CATSPERG	0.726731	0.32084	-1.17957	3.5e-06	1.96e-05
CCDC27	0.0873212	0.0367414	-1.24893	0.00367546	0.00971941
CCL11	0.312342	0.636537	1.02712	5.35e-06	2.89e-05
CCL13	0.537179	1.33616	1.31462	1.85e-10	2.06e-09
CCL18	6.87989	18.8524	1.45429	7.16e-14	1.19e-12
CCL19	3.8401	12.3442	1.68461	6.64e-15	1.22e-13
CCL21	8.50047	20.4534	1.26673	2.08e-05	9.86e-05
CCL4	5.86809	14.0588	1.26051	4.63e-31	3.3e-29
CCL4L2	4.38501	8.90384	1.02185	1.62e-14	2.86e-13
CCL5	28.8548	82.5293	1.51609	2.29e-30	1.54e-28
CCL7	0.0730776	0.269125	1.88078	1.04e-06	6.48e-06
CCN5	1.01098	2.0717	1.03506	9.47e-11	1.1e-09
CCR1	4.4751	9.79581	1.13024	1.1e-37	1.46e-35
CCR2	1.50242	3.87051	1.36524	2.56e-41	5.08e-39
CCR4	0.671347	1.57758	1.23258	2.81e-25	1.28e-23
CCR5	3.10645	9.41852	1.60023	6.07e-45	1.92e-42
CCR5AS	0.782295	1.58611	1.01971	8.4e-39	1.31e-36
CCR7	1.08766	2.43577	1.16315	1.77e-21	5.95e-20
CCR8	0.132898	0.412922	1.63555	4.6e-30	3.02e-28
CCT5P1	0.0226058	0.0453754	1.00522	3.81e-05	0.000170516
CD163	9.73492	25.0416	1.36309	1.54e-24	6.69e-23
CD180	0.90328	2.10612	1.22134	1.07e-35	1.18e-33
CD19	0.129255	0.677394	2.38978	9.39e-24	3.85e-22
CD2	8.13858	24.5463	1.59266	4.3e-45	1.38e-42
CD200R1	0.544785	1.80559	1.72871	2.06e-40	3.6e-38
CD244	0.725653	1.5259	1.07231	1.52e-32	1.21e-30
CD247	2.15201	4.35204	1.01601	4.53e-29	2.76e-27
CD28	0.680187	1.62556	1.25693	2.11e-40	3.66e-38
CD300LG	0.840559	0.411756	-1.02956	6.36e-08	4.93e-07
CD33	0.763506	1.59227	1.06037	8.24e-47	3.42e-44
CD37	4.39767	9.55042	1.11883	1.07e-50	8.87e-48
CD38	0.670081	2.23993	1.74104	4.9e-35	5.09e-33
CD3D	7.66311	23.2836	1.60331	6.86e-40	1.15e-37
CD3E	6.65969	18.9349	1.50752	5.96e-38	8.12e-36
CD3G	1.19066	3.31528	1.47737	2.17e-39	3.51e-37
CD48	1.72001	4.36022	1.34198	8.09e-57	1.95e-53
CD5	1.78541	4.21082	1.23784	1.05e-34	1.05e-32
CD52	13.1688	28.8008	1.12899	2.58e-38	3.75e-36
CD53	20.2986	47.2129	1.2178	4.45e-63	2.95e-59
CD5L	0.789039	1.63358	1.04987	1.38e-08	1.19e-07
CD6	1.31488	2.91142	1.1468	5.29e-35	5.47e-33
CD69	2.15805	4.83056	1.16246	4.65e-38	6.4e-36
CD7	2.25868	6.20327	1.45755	2.83e-25	1.29e-23
CD72	1.41364	4.14209	1.55094	9.09e-41	1.64e-38
CD79A	1.70559	9.13948	2.42184	1.97e-23	7.92e-22
CD80	0.180715	0.478585	1.40506	3.32e-38	4.71e-36
CD84	2.24006	5.75524	1.36134	6.76e-39	1.06e-36
CD8A	6.02921	22.4637	1.89756	6.12e-33	5.08e-31
CD8B	0.694573	2.47898	1.83555	1.69e-29	1.06e-27
CD96	1.33458	3.51826	1.39847	6e-44	1.58e-41
CEACAM21	0.826259	1.66287	1.00901	2.81e-37	3.57e-35
CEACAM4	0.3754	0.774463	1.04477	5.77e-20	1.68e-18
CEBPA	1.25787	2.91966	1.21482	4.11e-34	3.89e-32
CECR2	0.164405	0.0776397	-1.08238	0.010413	0.0238316
CEL	1.07125	0.212287	-2.3352	0.0129111	0.0285337
CELF2-AS1	0.0877308	0.204245	1.21914	6.44e-12	8.61e-11
CEMIP	0.355683	1.00713	1.50158	0.000113498	0.000453497
CEROX1	0.839907	0.405056	-1.05211	0.00216264	0.00610989
CFAP47	0.0678201	0.151025	1.155	1.12e-14	2.02e-13
CHD5	0.166175	0.0439692	-1.91814	0.00502143	0.0127204
CHI3L2	1.42142	3.00822	1.08158	7.04e-22	2.46e-20
CHRDL2	0.495967	1.61086	1.69951	7.86e-06	4.11e-05
CHRM1	0.216815	0.0135313	-4.00209	0.0147817	0.0320416
CHRNA1	0.15759	0.352865	1.16294	1.56e-15	3.03e-14
CHRNA4	0.0732468	0.0120004	-2.60969	2.27e-07	1.59e-06
CHRNA6	0.16689	0.358171	1.10175	2.74e-23	1.1e-21
CHRNA9	0.00588008	0.0366647	2.64048	8.73e-11	1.02e-09
CIBAR2	0.0585118	0.152122	1.37843	2e-07	1.42e-06
CKB	68.5156	31.2498	-1.13259	1.32e-15	2.59e-14
CKMT2	5.95078	2.0438	-1.54183	0.000285713	0.00103345
CLEC12A	0.822239	2.12519	1.36996	4.08e-32	3.16e-30
CLEC12B	0.0354789	0.0787177	1.14972	1.43e-08	1.23e-07
CLEC17A	0.150364	0.425487	1.50066	2.87e-21	9.44e-20
CLEC1B	0.0386987	0.0855139	1.14387	5.33e-16	1.08e-14
CLEC4A	0.103033	0.214192	1.0558	1.77e-28	1.02e-26
CLEC4D	0.102504	0.21862	1.09274	3.24e-20	9.7e-19
CLEC6A	0.0377295	0.129169	1.7755	9.16e-31	6.37e-29
CLEC7A	2.60048	5.58262	1.10216	1.69e-35	1.85e-33
CLEC9A	0.407956	1.02196	1.32486	5.49e-21	1.77e-19
CLECL1	0.311587	0.931031	1.57919	8.58e-45	2.53e-42
CLMP	0.725516	1.84219	1.34434	2.23e-09	2.16e-08
CNIH3-AS2	0.00715865	0.0214167	1.58098	6.72e-05	0.000283741
CNR2	0.0428844	0.125079	1.54431	3.32e-16	6.86e-15
CNTFR	0.710747	0.275237	-1.36866	0.00322845	0.00866583
CNTNAP2	0.0826974	0.0390216	-1.08357	0.0077367	0.0184346
COL20A1	0.0302904	0.0124678	-1.28065	1.5e-05	7.36e-05
COL9A1	0.118611	0.0514763	-1.20426	5.45e-10	5.74e-09
COLGALT2	0.247503	0.509356	1.04123	4.8e-10	5.1e-09
COPDA1	0.0384801	0.424008	3.46191	2.76e-10	3.02e-09
CORO1A	8.71391	19.8012	1.1842	1.8e-43	4.48e-41
COX4I2	28.8338	13.6893	-1.07471	4.64e-08	3.68e-07
CPA4	0.780523	2.32834	1.57679	7.72e-14	1.28e-12
CPA5	0.0288891	0.0610025	1.07834	2.77e-08	2.28e-07
CPN1	0.408083	0.11771	-1.79363	0.00864462	0.0203019
CPNE6	0.0322017	0.0131548	-1.29155	7.57e-07	4.8e-06
CPZ	0.0111117	0.0238303	1.10073	2.02e-05	9.61e-05
CR1	0.189881	0.485675	1.3549	8.42e-21	2.67e-19
CR2	0.129329	0.267152	1.04662	5.91e-08	4.6e-07
CRTAM	0.585353	1.92524	1.71766	4.89e-43	1.16e-40
CRYBB1	0.315186	0.631432	1.00242	3.19e-33	2.73e-31
CSF1R	16.194	33.0189	1.02783	1.15e-37	1.52e-35
CSF2	0.0335962	0.130747	1.9604	2.95e-08	2.41e-07
CSF3R	1.63014	3.66576	1.16912	2.29e-35	2.46e-33
CST7	10.9812	30.6888	1.48268	4.19e-30	2.77e-28
CTCFL	0.0285686	0.0103677	-1.46234	0.000125428	0.000495429
CTHRC1	11.4545	23.7314	1.05088	1.45e-09	1.44e-08
CTLA4	0.440081	1.47594	1.7458	2.53e-34	2.45e-32
CTSE	0.88345	1.98996	1.17152	0.000132229	0.000519697
CTSS	27.0173	63.5082	1.23306	5.28e-51	4.84e-48
CTSW	5.97038	13.6751	1.19566	1.69e-22	6.27e-21
CWH43	1.81809	0.416169	-2.12718	1.47e-10	1.66e-09
CXCL1	5.5968	12.0473	1.10604	9.17e-06	4.72e-05
CXCL10	17.6956	55.541	1.65016	1.18e-26	6e-25
CXCL11	2.59505	8.66411	1.73929	2.53e-25	1.16e-23
CXCL13	1.47842	9.32925	2.6577	5.41e-31	3.82e-29
CXCL5	2.44691	6.63312	1.43873	3.89e-09	3.64e-08
CXCL6	2.39433	7.94664	1.73072	1.07e-05	5.44e-05
CXCL8	2.69975	8.5736	1.66707	3.49e-09	3.3e-08
CXCL9	14.689	53.9812	1.87773	1.28e-28	7.47e-27
CXCR2P1	0.723028	3.52105	2.28388	1.09e-23	4.45e-22
CXCR3	1.76164	5.49067	1.64006	7.8e-35	7.94e-33
CXCR5	0.00605263	0.0169038	1.48171	1.26e-15	2.47e-14
CXCR6	1.10154	3.17393	1.52675	2.9e-48	1.4e-45
CXorf21	1.47477	3.23469	1.13314	1.38e-43	3.56e-41
CYB5AP2	0.097487	0.0442898	-1.13823	0.0120488	0.0268942
CYBB	12.6157	32.1357	1.34896	9.22e-36	1.03e-33
CYP17A1	3.05751	0.176464	-4.11491	0.000914009	0.00288399
CYP1B1	6.79329	14.1379	1.05739	6.08e-10	6.36e-09
CYP2A6	1.81686	0.0524143	-5.11534	0.0131034	0.0289033
CYSLTR2	2.34439	8.55036	1.86678	9.02e-21	2.85e-19
DAPP1	0.697706	1.62738	1.22186	9.16e-46	3.2e-43
DCC	0.0250128	0.053736	1.10322	2.99e-06	1.71e-05
DEF6	3.89009	8.35625	1.10305	3.6e-38	5.06e-36
DERL3	0.312138	0.961804	1.62356	1.36e-18	3.56e-17
DHRS9	0.388714	0.783784	1.01175	3.29e-17	7.54e-16
DIAPH2-AS1	0.0434806	0.0957103	1.1383	0.000883841	0.00280145
DLEU7	0.0622192	0.138259	1.15194	1.95e-48	9.79e-46
DLGAP1-AS5	0.0132195	0.032186	1.28376	1.56e-05	7.62e-05
DLK1	0.051618	0.0242482	-1.09	0.00026764	0.000976583
DMBX1	0.0482382	0.0974506	1.0145	0.00309978	0.00835931
DNAJC5B	0.227198	0.704159	1.63195	1.18e-38	1.81e-36
DNASE2B	0.196419	0.398088	1.01916	7.1e-16	1.43e-14
DOCK2	1.88841	4.48314	1.24733	2.12e-42	4.74e-40
DOCK4-AS1	0.0187613	0.0775377	2.04714	0.0014683	0.00435963
DPEP1	6.21493	2.91839	-1.09057	0.0101127	0.0232303
DPP6	0.237122	0.0418135	-2.50359	1.4e-05	6.92e-05
DPYD-AS1	0.0169641	0.0476424	1.48976	2.42e-05	0.000113588
DQX1	0.0557043	0.141931	1.34932	3.64e-07	2.46e-06
DTHD1	0.151365	0.45982	1.60303	2.95e-23	1.18e-21
DTNB-AS1	0.0725079	0.272776	1.91151	1.56e-13	2.51e-12
DUSP15	3.05625	0.786022	-1.95912	0.00663429	0.0161754
DUSP2	3.05745	7.843	1.35908	2.42e-26	1.2e-24
E2F3P1	0.0800684	0.203639	1.34671	2.49e-14	4.31e-13
EBI3	3.3621	7.27774	1.11413	1.7e-35	1.85e-33
EDN3	0.0494934	0.0996015	1.00893	0.00113684	0.00348891
EGF	1.75935	0.870422	-1.01525	0.00302566	0.00818852
EGFL6	0.38343	1.49538	1.96348	5.78e-05	0.000247956
EIF1AXP1	0.967761	0.452625	-1.09633	1.35e-09	1.35e-08
EMB	3.1065	7.08446	1.18937	8.39e-51	7.19e-48
EMBP1	0.095662	0.206024	1.10679	2.16e-29	1.34e-27
EML4-AS1	0.0683229	0.159395	1.22217	1.31e-22	4.93e-21
ENPP7P14	0.0555203	0.0203614	-1.44718	0.0226305	0.0460602
ENTHD1	0.0234504	0.0522781	1.15659	3.99e-18	9.99e-17
EOMES	1.03087	3.43944	1.73831	5.18e-30	3.38e-28
EPHB2	0.452761	0.908956	1.00546	7.84e-27	4.02e-25
EPYC	0.0426117	0.424295	3.31575	2.61e-18	6.67e-17
EREG	0.0756049	0.360258	2.25248	8.94e-10	9.14e-09
ESPNP	0.169425	0.0406673	-2.05871	8.7e-13	1.3e-11
EVI2A	1.61817	4.54385	1.48956	1.33e-88	3.54e-84
EVI2B	6.56038	16.5756	1.33721	2.15e-69	2.86e-65
EYA1	0.140327	0.289798	1.04625	0.00064574	0.00212404
F10-AS1	0.142812	0.0557499	-1.35708	0.0133277	0.0293495
F11	0.603624	0.269075	-1.16564	0.00163602	0.00478647
F3	2.60532	5.85024	1.16704	0.000213587	0.000799215
F7	0.150936	0.0581459	-1.37619	3.4e-05	0.000153836
FABP4	13.5274	5.79902	-1.222	2.02e-06	1.19e-05
FAM172BP	0.0352199	0.0943758	1.42203	4.04e-31	2.89e-29
FAM221B	0.0551374	0.0234278	-1.23481	0.00873708	0.0204895
FAM30A	0.0542788	0.293928	2.437	1.43e-16	3.04e-15
FAR2P3	0.0325133	0.0104797	-1.63343	1.9e-06	1.13e-05
FASLG	0.89206	2.70848	1.60227	5.35e-31	3.79e-29
FCER1G	33.4458	79.4495	1.24821	2.25e-58	6.64e-55
FCER2	0.106469	0.379886	1.83514	1.57e-05	7.7e-05
FCGR1A	1.36909	3.99478	1.5449	2.6e-55	4.94e-52
FCGR1B	0.241297	0.61765	1.35598	9.01e-47	3.68e-44
FCGR1CP	0.49551	1.24007	1.32343	3.82e-34	3.64e-32
FCGR2B	0.930091	2.48904	1.42015	9.47e-43	2.19e-40
FCGR2C	1.08303	2.37011	1.12989	1.03e-15	2.04e-14
FCGR3A	32.5184	89.37	1.45853	1.26e-51	1.34e-48
FCGR3B	0.666241	1.57637	1.24249	5.07e-08	3.99e-07
FCRL2	0.0333086	0.279175	3.0672	1.02e-16	2.21e-15
FCRL3	0.271198	0.897114	1.72595	3.79e-17	8.57e-16
FCRL4	0.00409962	0.0282736	2.78589	5.28e-07	3.46e-06
FCRL5	0.075644	0.530891	2.81112	1.12e-22	4.24e-21
FCRLA	0.101778	0.471577	2.21206	6.43e-30	4.18e-28
FDCSP	1.94932	22.1599	3.50691	5.1e-11	6.11e-10
FERMT3	7.03956	14.4168	1.03419	3.85e-48	1.83e-45
FEZF1-AS1	0.0199947	0.0476737	1.25357	0.000482855	0.00164676
FFAR4	0.326101	0.672966	1.04522	6.28e-28	3.48e-26
FGF20	0.0861709	0.178633	1.05172	1.56e-13	2.51e-12
FGF5	0.0450162	0.166278	1.88508	3.53e-06	1.98e-05
FLRT1	0.163424	0.0573229	-1.51143	1.3e-07	9.5e-07
FMO7P	0.0201872	0.0405682	1.00691	9.99e-09	8.83e-08
FOXB1	0.030122	0.0650018	1.10966	4.16e-15	7.77e-14
FOXI2	2.57969	0.330072	-2.96634	1.08e-09	1.1e-08
FOXP3	0.524153	1.41016	1.4278	1.19e-28	6.95e-27
FPR1	3.56069	8.24266	1.21095	3.1e-26	1.52e-24
FPR2	0.285432	0.61008	1.09585	6.76e-13	1.02e-11
FPR3	9.48701	20.2253	1.09213	8.72e-34	7.91e-32
FREM1	0.890835	0.28328	-1.65293	3.63e-13	5.63e-12
FRMD5	0.0532026	0.116485	1.13057	1.92e-05	9.18e-05
FTH1P22	0.729366	2.33718	1.68005	8.02e-29	4.79e-27
G6PC	3.33731	1.36835	-1.28625	6.86e-07	4.39e-06
GABRB2	0.141191	0.0447271	-1.65843	0.000541057	0.00182211
GABRG1	0.105806	0.0483412	-1.1301	1.84e-07	1.31e-06
GAL3ST4	3.99408	8.24547	1.04574	4.18e-33	3.54e-31
GAPDHP47	0.0212421	0.0438487	1.04561	2.44e-06	1.42e-05
GAPT	1.27969	3.02632	1.24177	1.39e-35	1.53e-33
GAS7	1.28953	2.69668	1.06434	2.32e-38	3.38e-36
GBP1P1	1.58841	3.25628	1.03564	2.29e-18	5.89e-17
GBP5	1.71743	7.30952	2.08953	4.56e-42	9.69e-40
GCNT1P3	0.0286286	0.0593623	1.05209	0.000178702	0.000682325
GFI1	0.430826	1.13448	1.39686	5.01e-33	4.2e-31
GFPT2	2.01311	4.51951	1.16674	6.2e-14	1.04e-12
GGT6	1.69522	0.249773	-2.76278	1.42e-07	1.03e-06
GGTLC2	0.293685	0.0788138	-1.89775	0.0135171	0.029705
GOLGA5P1	0.0178977	0.056413	1.65625	5.19e-11	6.22e-10
GPAT3	7.84614	3.22324	-1.28347	9.54e-09	8.46e-08
GPR15	0.25491	0.563155	1.14354	4.05e-13	6.26e-12
GPR171	0.828727	2.02083	1.28598	1.15e-33	1.02e-31
GPR174	0.550873	1.82173	1.72552	2.21e-38	3.24e-36
GPR18	0.323296	0.93605	1.53373	6.96e-42	1.42e-39
GPR25	0.0514748	0.121378	1.23757	1.34e-16	2.87e-15
GPR31	0.0374573	0.143607	1.9388	4.27e-35	4.46e-33
GPR33	0.0234083	0.0555417	1.24655	6.46e-17	1.43e-15
GPR34	5.98073	12.8839	1.10718	9.44e-28	5.13e-26
GPR45	0.06669	0.13537	1.02136	1.72e-10	1.93e-09
GPR52	0.0144729	0.0446212	1.62437	0.0146515	0.0317955
GPR55	0.113855	0.248857	1.12812	2.54e-25	1.17e-23
GPR65	1.11292	2.8554	1.35935	9.88e-65	8.75e-61
GPR68	0.668775	1.35948	1.02346	6.07e-27	3.13e-25
GPR82	0.32146	0.734858	1.19283	7.23e-30	4.67e-28
GPR84	0.322919	1.03685	1.68296	1.64e-42	3.69e-40
GREM1	0.203146	0.548785	1.43372	9.31e-11	1.08e-09
GRK1	0.0129359	0.0057921	-1.15922	0.00981345	0.0226663
GRM3	0.0824502	0.0357808	-1.20434	0.00062159	0.00205452
GRM7	0.0148977	0.0316739	1.0882	0.0163282	0.0349152
GSDMA	0.319999	0.689	1.10644	3.99e-14	6.79e-13
GTSCR1	0.023185	0.0541102	1.22271	2.15e-07	1.51e-06
GTSF1L	0.0478147	0.227592	2.25092	2.56e-20	7.76e-19
GZMA	12.0656	34.0962	1.4987	1.9e-36	2.29e-34
GZMAP1	0.0329583	0.102848	1.6418	1.93e-20	5.93e-19
GZMK	1.70861	6.61957	1.95392	2.37e-35	2.54e-33
H1-3	0.122231	0.708065	2.53427	1.98e-09	1.93e-08
H1-4	0.207716	1.65573	2.99478	3.12e-06	1.77e-05
H1-5	0.0198015	0.323469	4.02995	3.01e-05	0.000138158
H2AC12	0.0473699	0.1869	1.98022	0.00305979	0.00827161
H2AC20	0.475947	1.34188	1.49538	0.00105841	0.00327621
H2BC10	0.0251414	0.246382	3.29277	0.000136037	0.000533438
H2BC14	0.0367387	0.126154	1.77982	0.00537827	0.0135097
H2BC7	0.231388	0.523759	1.17859	6.79e-12	9.03e-11
H2BC9	0.191241	0.447045	1.22503	3.87e-13	5.98e-12
H3C2	0.0608814	0.358935	2.55965	3.05e-05	0.000139713
H3C3	0.0495679	0.282766	2.51213	0.0105279	0.0240427
H3C7	0.0262301	0.223021	3.08788	1.6e-07	1.16e-06
H4C4	0.134409	1.27312	3.24366	0.000135094	0.000529983
H4C5	0.338821	0.937656	1.46853	0.000206791	0.000775861
HAMP	0.288428	0.974451	1.75638	2.38e-35	2.54e-33
HAS2	0.266792	0.57414	1.10569	7.32e-08	5.61e-07
HCAR1	0.622881	0.223553	-1.47834	1.33e-07	9.73e-07
HEATR9	0.0508442	0.113405	1.15733	7.26e-08	5.57e-07
HECW2-AS1	0.125454	0.291906	1.21835	2.14e-18	5.54e-17
HGF	1.71269	4.49066	1.39067	1.83e-08	1.55e-07
HLA-DMB	9.43184	19.6478	1.05876	1.95e-48	9.79e-46
HLA-DOA	15.6561	32.5606	1.0564	6.34e-28	3.51e-26
HLA-DOB	0.86387	2.85698	1.7256	1.48e-31	1.08e-29
HLA-DPA1	80.1211	174.082	1.11951	4.28e-40	7.24e-38
HLA-DPA3	0.17164	0.435293	1.3426	3.25e-18	8.22e-17
HLA-DPB1	55.8873	115.584	1.04835	3.92e-42	8.4e-40
HLA-DPB2	1.04515	2.70151	1.37005	1.97e-22	7.27e-21
HLA-DQA1	26.1286	62.0364	1.24749	1.75e-39	2.85e-37
HLA-DQA2	24.4947	59.3055	1.27569	4.59e-15	8.53e-14
HLA-DQB2	10.0634	22.1033	1.13513	2.65e-20	8.02e-19
HLA-DRA	788.152	1702.92	1.11146	8.63e-48	3.95e-45
HLA-DRB6	25.8312	52.1115	1.01249	3.5e-25	1.59e-23
HLA-G	14.9462	30.2761	1.0184	8.97e-07	5.62e-06
HMGA1	10.0624	20.1889	1.00459	2.95e-21	9.67e-20
HMGA2	0.0736791	0.38111	2.37088	7.81e-06	4.09e-05
HMGB3P7	0.0770605	0.309868	2.00759	0.00465451	0.0119213
HMGCS2	27.8283	9.6135	-1.53342	4.16e-10	4.46e-09
HMSD	0.0223043	0.0562271	1.33394	8.96e-17	1.95e-15
HNRNPA1P21	0.36771	1.0545	1.51992	1.3e-30	8.93e-29
HNRNPA3P15	0.0171053	0.0346926	1.02019	0.0096133	0.0222834
HOXB-AS3	1.1899	0.500278	-1.25004	0.00244334	0.00680169
HS3ST3A1	0.196195	0.725928	1.88754	2.48e-15	4.72e-14
HS6ST3	0.626931	0.296514	-1.08021	2.57e-08	2.12e-07
HSD11B1	1.18075	2.78885	1.23997	3.49e-09	3.3e-08
HSD11B2	42.1581	12.783	-1.72159	4.16e-21	1.35e-19
HSF5	0.0176273	0.0449385	1.35014	9.04e-22	3.14e-20
HSH2D	0.732526	1.79688	1.29454	1.83e-17	4.27e-16
HSPA7	3.29016	6.61729	1.00809	9.81e-10	9.99e-09
HSPE1P18	0.2046	0.410688	1.00524	8.21e-10	8.42e-09
HTR7	0.238592	0.511429	1.09999	1.57e-24	6.8e-23
HTRA4	0.418012	1.27115	1.60452	5.37e-26	2.59e-24
IBSP	0.546373	1.19432	1.12823	2.03e-09	1.98e-08
ICAM3	0.427717	0.934476	1.1275	2.2e-38	3.24e-36
ICOS	0.34823	1.16421	1.74124	2.76e-38	3.99e-36
IDH2-DT	0.246985	0.063435	-1.96107	0.00391222	0.0102476
IFITM3P6	0.609139	1.27876	1.0699	3.19e-38	4.58e-36
IFNG	0.246948	1.38643	2.4891	3.7e-32	2.88e-30
IFNG-AS1	0.031543	0.0998491	1.66243	1.06e-20	3.35e-19
IGF2	3.62433	0.473705	-2.93566	0.00283591	0.00774438
IGF2BP3	0.181841	0.469692	1.36904	3.34e-20	9.97e-19
IGFBP1	11.923	32.6559	1.45359	2.03e-05	9.66e-05
IGFL2	0.117117	0.28986	1.3074	1.64e-08	1.4e-07
IGHA1	137.375	506.522	1.8825	3.31e-17	7.57e-16
IGHA2	20.5909	70.5957	1.77757	1.17e-17	2.77e-16
IGHD	2.7043	14.2917	2.40185	2.34e-10	2.58e-09
IGHG1	168.04	1265.77	2.91313	1.15e-17	2.75e-16
IGHG2	33.0222	182.897	2.46952	3.7e-20	1.09e-18
IGHG3	18.1784	193.504	3.41206	1.02e-17	2.44e-16
IGHG4	6.62211	47.7211	2.84926	2.1e-15	4.05e-14
IGHGP	24.5691	170.757	2.79703	4.85e-20	1.42e-18
IGHJ2	0.928986	8.97124	3.27158	1.76e-17	4.12e-16
IGHJ3	2.504	17.3772	2.79489	2.7e-16	5.62e-15
IGHJ3P	1.09171	6.11942	2.4868	1.58e-12	2.27e-11
IGHJ4	1.58689	12.3182	2.95652	2.16e-19	6.04e-18
IGHJ5	0.693317	4.55526	2.71595	3.4e-16	7.02e-15
IGHJ6	2.52866	14.297	2.49926	4.8e-09	4.44e-08
IGHM	69.198	233.754	1.75619	1.62e-22	6.01e-21
IGHV1-12	0.236364	1.41052	2.57714	1.21e-14	2.18e-13
IGHV1-14	0.0795511	0.35095	2.14131	8.56e-09	7.64e-08
IGHV1-17	0.0305786	0.230858	2.91641	3.62e-14	6.19e-13
IGHV1-18	15.1871	103.218	2.76478	1.58e-18	4.12e-17
IGHV1-2	8.22274	70.7764	3.10558	3.65e-18	9.17e-17
IGHV1-24	5.3171	69.1143	3.70027	1.82e-15	3.52e-14
IGHV1-3	13.3698	33.7017	1.33385	5.35e-11	6.4e-10
IGHV1-45	0.239838	1.36075	2.50427	4.28e-14	7.27e-13
IGHV1-46	3.75065	27.6755	2.8834	1.51e-19	4.28e-18
IGHV1-58	1.08405	5.09517	2.23269	3.77e-14	6.45e-13
IGHV1-67	0.147139	0.953982	2.69678	6.4e-16	1.29e-14
IGHV1-69	2.0469	17.1347	3.06541	2.03e-18	5.26e-17
IGHV1-69-2	1.39077	40.5448	4.86556	4.9e-08	3.87e-07
IGHV1-69D	5.53514	30.0331	2.43986	8.42e-19	2.23e-17
IGHV1OR15-9	0.156626	1.52574	3.28412	2.15e-15	4.13e-14
IGHV1OR21-1	0.103719	0.5878	2.50265	8e-12	1.05e-10
IGHV2-26	2.65118	13.4557	2.34351	4.05e-17	9.13e-16
IGHV2-5	6.49411	32.7747	2.33538	3.75e-17	8.51e-16
IGHV2-70	2.43043	25.8887	3.41304	4.81e-15	8.92e-14
IGHV2-70D	1.67024	4.96758	1.57249	1.59e-13	2.55e-12
IGHV3-11	6.37423	42.8584	2.74926	8.32e-19	2.2e-17
IGHV3-13	1.51233	8.39453	2.47268	8.56e-17	1.86e-15
IGHV3-15	13.2611	61.9879	2.22479	1.12e-21	3.86e-20
IGHV3-19	0.178477	0.587589	1.71907	1.32e-11	1.69e-10
IGHV3-20	1.51047	7.24146	2.26128	6.51e-13	9.86e-12
IGHV3-21	11.9684	89.5612	2.90364	1.75e-19	4.92e-18
IGHV3-22	0.0312079	0.246681	2.98266	4.23e-11	5.12e-10
IGHV3-23	18.2998	131.984	2.85047	1.64e-21	5.56e-20
IGHV3-30	13.7849	97.8818	2.82795	1.82e-19	5.12e-18
IGHV3-33	5.93637	36.2399	2.60993	6.09e-19	1.64e-17
IGHV3-35	0.272199	0.638898	1.23092	1.9e-15	3.67e-14
IGHV3-38	0.100077	0.577575	2.5289	3.69e-14	6.32e-13
IGHV3-41	0.0923229	0.462945	2.32608	1.64e-15	3.19e-14
IGHV3-43	0.814236	8.6455	3.40843	5.53e-19	1.49e-17
IGHV3-47	0.108643	0.491479	2.17753	1.1e-18	2.89e-17
IGHV3-48	9.30613	53.9487	2.53534	8.14e-18	1.98e-16
IGHV3-49	4.51305	35.3756	2.97058	2.91e-17	6.69e-16
IGHV3-52	0.0691778	0.500913	2.85618	3.06e-18	7.77e-17
IGHV3-53	2.13278	19.4127	3.18619	6.32e-18	1.55e-16
IGHV3-6	0.108604	0.420081	1.95159	7.13e-15	1.3e-13
IGHV3-60	0.0600957	0.249363	2.05291	5.73e-15	1.05e-13
IGHV3-62	0.224366	1.02717	2.19476	2.88e-15	5.44e-14
IGHV3-63	0.115747	0.519656	2.16659	1.38e-17	3.27e-16
IGHV3-64	1.41283	3.59203	1.34621	6.79e-19	1.81e-17
IGHV3-64D	2.60638	18.2072	2.80439	3.76e-12	5.19e-11
IGHV3-66	1.32066	13.2327	3.32479	2.14e-20	6.51e-19
IGHV3-7	14.8302	59.6205	2.00727	1.19e-22	4.47e-21
IGHV3-71	0.166697	0.736473	2.14341	3.1e-14	5.35e-13
IGHV3-72	1.9194	9.88367	2.36439	3.88e-16	7.99e-15
IGHV3-73	2.6307	41.0378	3.96343	3.06e-18	7.77e-17
IGHV3-74	5.51544	30.1038	2.44839	3.38e-22	1.22e-20
IGHV3-75	0.0373906	0.159515	2.09295	7.25e-10	7.5e-09
IGHV3OR15-7	0.103661	1.03734	3.32294	1.02e-13	1.67e-12
IGHV3OR16-10	0.0675237	0.338443	2.32545	1.68e-10	1.89e-09
IGHV3OR16-11	0.0354887	0.158488	2.15894	6.7e-09	6.07e-08
IGHV3OR16-12	0.0335947	0.175152	2.3823	5.11e-11	6.12e-10
IGHV3OR16-13	0.167212	1.5497	3.21224	1.16e-18	3.06e-17
IGHV3OR16-6	0.0656618	0.417046	2.66708	8.94e-13	1.33e-11
IGHV3OR16-8	0.176548	0.872196	2.30459	6.9e-13	1.04e-11
IGHV3OR16-9	0.212127	0.998012	2.23413	2.12e-15	4.08e-14
IGHV4-28	0.821196	8.68398	3.40256	7.59e-21	2.42e-19
IGHV4-31	2.44919	30.8363	3.65426	4.08e-18	1.02e-16
IGHV4-34	6.3759	51.0999	3.00262	3.09e-22	1.12e-20
IGHV4-39	11.9743	112.465	3.23146	2.92e-20	8.77e-19
IGHV4-4	9.36716	30.1701	1.68744	9.68e-11	1.12e-09
IGHV4-55	0.62239	3.26829	2.39264	1.11e-16	2.4e-15
IGHV4-59	7.63488	61.06	2.99955	3.65e-20	1.08e-18
IGHV4-61	1.02629	4.64926	2.17956	4.66e-15	8.66e-14
IGHV4-80	0.380863	1.58031	2.05287	2.57e-08	2.12e-07
IGHV5-10-1	4.28387	22.8881	2.41761	2.53e-08	2.09e-07
IGHV5-51	12.5272	107.676	3.10355	3.14e-21	1.03e-19
IGHV6-1	4.62289	30.869	2.73929	3.82e-22	1.37e-20
IGHV7-27	0.0376496	0.1703	2.17737	1.89e-10	2.1e-09
IGHV7-4-1	3.49337	10.3686	1.56953	8.69e-06	4.5e-05
IGHV7-81	0.24678	0.578821	1.22989	0.00185163	0.00534258
IGKC	700.857	5126.11	2.87067	1.42e-21	4.82e-20
IGKJ1	9.03824	29.2985	1.69671	3.2e-16	6.64e-15
IGKJ3	0.724932	5.43048	2.90516	1.31e-12	1.9e-11
IGKJ4	1.35494	6.64049	2.29307	8.48e-14	1.4e-12
IGKJ5	1.26753	7.61047	2.58597	5.21e-14	8.8e-13
IGKV1-12	2.75927	27.0089	3.29107	1.09e-21	3.74e-20
IGKV1-13	0.0669868	0.564095	3.07399	1.85e-11	2.34e-10
IGKV1-16	4.98733	38.6022	2.95234	9.87e-21	3.11e-19
IGKV1-17	4.82886	45.32	3.23039	4.35e-22	1.55e-20
IGKV1-27	3.89824	22.5123	2.52982	4.47e-20	1.31e-18
IGKV1-33	0.139327	1.35317	3.27979	3.06e-13	4.79e-12
IGKV1-39	0.705417	4.37993	2.63436	7.1e-18	1.74e-16
IGKV1-5	25.5212	135.723	2.4109	3.27e-20	9.8e-19
IGKV1-6	3.88891	25.5987	2.71863	4.76e-21	1.54e-19
IGKV1-8	0.561131	4.7417	3.07899	2.16e-22	7.95e-21
IGKV1-9	7.05993	72.0906	3.35208	4.45e-23	1.75e-21
IGKV1D-12	0.168237	1.59024	3.24067	1.37e-16	2.91e-15
IGKV1D-13	0.448309	2.77578	2.63033	8.92e-10	9.12e-09
IGKV1D-16	0.594388	3.28742	2.46748	2.56e-19	7.12e-18
IGKV1D-17	0.177641	0.959558	2.43341	1.46e-10	1.65e-09
IGKV1D-27	0.247366	0.678457	1.45561	2.58e-10	2.83e-09
IGKV1D-33	0.181865	1.55347	3.09455	1.59e-14	2.82e-13
IGKV1D-39	0.499567	4.47746	3.16393	4.52e-18	1.12e-16
IGKV1D-42	0.112637	0.476997	2.0823	1.16e-08	1.01e-07
IGKV1D-43	0.0928633	1.17825	3.6654	5.95e-16	1.2e-14
IGKV1D-8	0.633286	3.35957	2.40735	3.12e-23	1.24e-21
IGKV1OR2-108	0.942918	5.44717	2.5303	7.6e-21	2.42e-19
IGKV1OR22-1	0.0618829	0.471391	2.92931	8.7e-15	1.58e-13
IGKV1OR22-5	0.0362844	0.29741	3.03503	2.77e-13	4.35e-12
IGKV1OR2-6	0.164198	1.20122	2.87099	5.45e-15	1e-13
IGKV2-24	3.76478	29.4216	2.96624	9.23e-23	3.5e-21
IGKV2-26	0.0739549	0.397845	2.42749	9.09e-11	1.06e-09
IGKV2-29	0.573137	6.24625	3.44604	1.35e-07	9.85e-07
IGKV2-30	2.69441	12.9694	2.26706	4.23e-23	1.67e-21
IGKV2D-24	0.220126	1.10841	2.33209	1.35e-16	2.88e-15
IGKV2D-28	0.187822	1.88498	3.32711	4.02e-17	9.08e-16
IGKV2D-29	3.92588	11.0646	1.49487	1.77e-19	4.99e-18
IGKV2D-30	0.171243	0.718654	2.06925	1.4e-14	2.49e-13
IGKV2D-40	1.14678	4.53902	1.98479	4.36e-13	6.7e-12
IGKV2OR22-3	0.111591	0.346091	1.63293	1.44e-10	1.64e-09
IGKV2OR22-4	0.331263	1.52155	2.19949	4.33e-14	7.35e-13
IGKV3-11	21.1153	141.405	2.74347	3.47e-21	1.13e-19
IGKV3-15	12.878	99.6882	2.95251	1.21e-20	3.78e-19
IGKV3-20	45.7966	302.03	2.72138	1.07e-21	3.69e-20
IGKV3-7	0.4648	2.73647	2.55764	7.86e-20	2.27e-18
IGKV3D-11	0.748305	4.46141	2.5758	8.01e-19	2.12e-17
IGKV3D-15	0.852463	4.45132	2.38453	4.58e-17	1.03e-15
IGKV3D-20	1.84016	9.85911	2.42162	1.27e-19	3.64e-18
IGKV3D-7	0.0565816	0.322928	2.51281	5.58e-07	3.64e-06
IGKV3OR2-268	0.241153	2.90215	3.58911	1.33e-14	2.38e-13
IGKV4-1	29.2663	158.411	2.43636	3.35e-24	1.42e-22
IGKV5-2	0.503217	10.1724	4.33734	9.42e-14	1.55e-12
IGKV6-21	0.876718	6.74551	2.94374	2.22e-18	5.74e-17
IGKV6D-21	0.30138	3.73815	3.63267	4e-13	6.18e-12
IGKV7-3	0.0498883	0.557669	3.48264	2.6e-11	3.24e-10
IGLC2	62.7783	447.93	2.83494	7.37e-20	2.13e-18
IGLC3	80.3682	285.307	1.82782	5.44e-18	1.34e-16
IGLC6	0.175447	1.05809	2.59236	4.29e-12	5.87e-11
IGLC7	1.70868	11.9086	2.80104	1.73e-19	4.89e-18
IGLJ2	0.126112	0.76469	2.60017	2.38e-10	2.62e-09
IGLL1	0.051218	0.306801	2.58258	0.000935414	0.00294336
IGLL5	0.214567	1.08151	2.33355	2.73e-19	7.57e-18
IGLV10-54	1.55852	8.12507	2.3822	1.19e-13	1.94e-12
IGLV1-36	1.33153	7.40859	2.47612	4.87e-17	1.09e-15
IGLV1-41	0.459201	2.44068	2.41008	3.87e-08	3.11e-07
IGLV1-44	13.501	92.2868	2.77306	6.61e-19	1.77e-17
IGLV1-47	11.993	66.1277	2.46306	6.01e-20	1.75e-18
IGLV1-50	0.197534	1.0301	2.38262	1.17e-09	1.17e-08
IGLV1-51	0.305435	1.5979	2.38724	2.08e-10	2.3e-09
IGLV2-11	12.8156	76.1686	2.57129	1.85e-22	6.85e-21
IGLV2-14	34.0286	181.798	2.41752	2.62e-21	8.64e-20
IGLV2-18	3.39694	13.2381	1.96239	1.82e-20	5.59e-19
IGLV2-23	36.6983	133.579	1.86391	6.25e-19	1.68e-17
IGLV2-28	1.355	8.87655	2.71171	5.42e-14	9.13e-13
IGLV2-33	0.0574244	0.241669	2.07329	3.35e-11	4.11e-10
IGLV2-34	0.144819	0.858947	2.56832	1.27e-13	2.06e-12
IGLV2-5	0.603767	2.13933	1.82509	3.34e-17	7.63e-16
IGLV2-8	5.02918	29.2531	2.5402	8.6e-24	3.54e-22
IGLV3-1	21.7074	181.904	3.06692	1.58e-20	4.9e-19
IGLV3-10	4.70976	73.4081	3.96221	4.08e-17	9.19e-16
IGLV3-12	0.278475	0.775309	1.47722	3.25e-12	4.51e-11
IGLV3-13	0.0662365	0.173708	1.39097	2.86e-07	1.97e-06
IGLV3-16	0.217928	6.3118	4.85613	9.87e-18	2.38e-16
IGLV3-19	18.0861	244.691	3.75801	9.07e-20	2.6e-18
IGLV3-21	17.5078	102.756	2.55315	1.35e-20	4.21e-19
IGLV3-25	11.12	88.2623	2.98864	7.52e-20	2.17e-18
IGLV3-27	1.41274	7.62725	2.43266	3.1e-12	4.31e-11
IGLV3-29	0.0838752	0.230627	1.45924	0.000108376	0.000435651
IGLV3-9	2.94006	14.6094	2.31298	2.91e-17	6.69e-16
IGLV4-3	0.0589624	0.548988	3.21891	1.61e-10	1.82e-09
IGLV4-60	1.42556	13.6586	3.26021	2.51e-13	3.96e-12
IGLV4-69	4.88333	72.0282	3.88263	3.89e-19	1.06e-17
IGLV5-37	0.28824	1.50573	2.38512	6.18e-16	1.25e-14
IGLV5-45	1.65753	10.4271	2.65323	1.72e-16	3.64e-15
IGLV5-48	0.119189	0.903406	2.92212	4.17e-16	8.57e-15
IGLV6-57	10.2306	65.9735	2.689	1.48e-16	3.14e-15
IGLV7-43	2.16679	16.1475	2.89768	3.61e-20	1.07e-18
IGLV7-46	3.03224	62.9975	4.37684	2.94e-22	1.07e-20
IGLV8-61	11.0208	31.9022	1.53343	4.94e-17	1.1e-15
IGLV9-49	1.49975	50.5881	5.076	6.81e-14	1.14e-12
IGLVI-70	0.0661897	0.530339	3.00224	3.08e-08	2.51e-07
IGSF6	4.0376	8.50283	1.07444	5.24e-42	1.1e-39
IKZF1	1.56904	3.643	1.21524	1.09e-48	5.92e-46
IKZF3	1.11077	3.08259	1.47259	1.01e-29	6.51e-28
IL10	0.122971	0.322672	1.39175	1.07e-36	1.31e-34
IL10RA	4.3872	10.4041	1.24578	7e-48	3.26e-45
IL12RB1	1.11914	2.58777	1.20931	3.09e-42	6.78e-40
IL12RB2	1.18812	3.12493	1.39515	2.75e-09	2.64e-08
IL2	0.0421904	0.0906487	1.10337	6.97e-14	1.16e-12
IL20RB	5.47366	15.2596	1.47914	9.46e-14	1.55e-12
IL20RB-AS1	0.0696782	0.213856	1.61786	6.54e-15	1.2e-13
IL21	0.0114391	0.0319932	1.48379	2.47e-15	4.69e-14
IL21R	0.637742	1.42205	1.15693	3.73e-26	1.82e-24
IL22RA2	0.0112632	0.0324949	1.5286	4.71e-06	2.58e-05
IL26	0.0235895	0.0691801	1.55221	3.42e-22	1.23e-20
IL27	0.103279	0.242435	1.23105	6.17e-33	5.11e-31
IL2RA	0.635874	1.98577	1.64289	4.98e-24	2.08e-22
IL2RB	4.49541	9.05262	1.00988	1.24e-26	6.28e-25
IL2RG	2.35162	6.15638	1.38843	6.61e-33	5.46e-31
IL7R	3.61262	7.516	1.05692	6.72e-23	2.61e-21
INSYN1	1.26029	0.287921	-2.13001	4.09e-09	3.82e-08
IQSEC3	3.08874	1.10209	-1.48678	3.07e-08	2.5e-07
IRF4	0.32219	1.34185	2.05824	2.29e-39	3.68e-37
IRX1	0.466236	0.156299	-1.57675	0.00244205	0.00679952
ISLR	7.07648	15.2468	1.10741	0.000183688	0.000698449
ITGAL	2.79152	6.14492	1.13834	5.59e-31	3.94e-29
ITGB2	16.5389	34.0324	1.04104	5.45e-43	1.28e-40
ITK	0.719677	1.73491	1.26944	3.27e-34	3.14e-32
JAKMIP1	0.0226432	0.068541	1.59789	3.41e-23	1.35e-21
JCHAIN	29.3025	125.902	2.10321	1.97e-24	8.47e-23
JSRP1	0.394792	1.06932	1.43753	1.48e-12	2.14e-11
KCNA3	0.363827	0.782186	1.10426	2.01e-21	6.71e-20
KCND2	0.0861891	0.195288	1.18003	0.00025295	0.000929616
KCNJ11	1.11926	0.493203	-1.1823	0.0010563	0.00327045
KCNN4	0.606146	1.42128	1.22946	3.28e-22	1.19e-20
KCTD8	0.0458602	0.0184033	-1.31728	0.00950694	0.0220735
KERA	0.0238432	0.123006	2.36708	4.62e-17	1.04e-15
KIF1A	0.10031	0.0495445	-1.01767	0.00032075	0.00114629
KLF17	0.00826353	0.0286509	1.79375	0.000128379	0.000505733
KLHL6	0.961895	1.97961	1.04127	1.82e-30	1.23e-28
KLK3	0.295347	0.0539382	-2.45303	0.00156847	0.00461534
KLRC2	0.0487199	0.103916	1.09284	8.82e-13	1.31e-11
KLRC4	0.0528603	0.121181	1.19691	1.13e-09	1.14e-08
KLRC4-KLRK1	0.0320805	0.0820075	1.35406	1.19e-12	1.74e-11
KLRK1	0.119449	0.286664	1.26296	2.7e-09	2.6e-08
KRT13	0.190531	0.676439	1.82793	0.0135959	0.0298437
KRT34	0.0489145	0.101028	1.04642	0.00100525	0.00313136
KRT36	0.0470361	0.107408	1.19127	8.6e-23	3.28e-21
L3MBTL4-AS1	0.2637	0.5616	1.09064	3.01e-44	8.32e-42
LAG3	1.5099	6.55495	2.11813	4.63e-28	2.59e-26
LAIR1	3.67775	8.30429	1.17503	2.25e-52	2.6e-49
LAMB4	0.286059	0.128567	-1.1538	0.00142316	0.00424123
LAPTM5	35.8818	80.2166	1.16065	1.4e-54	2.18e-51
LAX1	0.502252	1.4823	1.56136	8.71e-29	5.17e-27
LCK	3.02438	7.46813	1.30411	3.94e-36	4.6e-34
LCP1	19.5338	45.4731	1.21904	2.03e-51	2.08e-48
LCT-AS1	0.00855432	0.024982	1.54616	2.93e-18	7.46e-17
LDHD	7.90862	3.82043	-1.04969	2.94e-13	4.6e-12
LGALS17A	0.284613	0.713792	1.3265	1.24e-14	2.23e-13
LGALS7B	0.144812	0.0637747	-1.18312	0.0205369	0.0424824
LHFPL4	0.135067	0.044348	-1.60673	0.00655138	0.0159982
LILRA4	0.341849	0.718003	1.07063	1.66e-15	3.21e-14
LILRA6	0.74882	1.62725	1.11974	8.23e-29	4.9e-27
LILRB4	2.30659	6.30137	1.4499	1.95e-50	1.4e-47
LILRP1	0.020897	0.0433327	1.05216	1.53e-09	1.51e-08
LINC00158	0.0568932	0.167509	1.55791	4.24e-16	8.7e-15
LINC00327	0.0292017	0.100049	1.77659	2.24e-13	3.55e-12
LINC00384	0.0041438	0.00872957	1.07496	2.49e-06	1.44e-05
LINC00426	0.191207	0.547241	1.51704	9.8e-33	8.03e-31
LINC00460	0.120206	0.541989	2.17275	1.83e-14	3.22e-13
LINC00525	0.0897227	0.209946	1.22647	1.81e-11	2.29e-10
LINC00544	0.0208961	0.0585055	1.48534	7.65e-17	1.67e-15
LINC00582	0.0662776	0.320238	2.27255	2.2e-15	4.21e-14
LINC00626	0.68235	2.22278	1.70378	0.00015698	0.000607413
LINC00637	0.0684865	0.0255758	-1.42104	0.00301204	0.00815664
LINC00705	0.0273047	0.102466	1.90793	3.17e-07	2.16e-06
LINC00892	0.181659	0.370654	1.02884	7.94e-23	3.06e-21
LINC00900	0.137011	0.293792	1.10051	1.77e-30	1.2e-28
LINC00922	0.0363229	0.261432	2.84748	4.54e-06	2.5e-05
LINC00955	0.115373	0.0522144	-1.14378	0.000210055	0.000786775
LINC00968	0.0259921	0.0541249	1.05822	2.27e-26	1.13e-24
LINC00973	0.0490006	0.696826	3.82993	8.88e-06	4.59e-05
LINC01050	0.0117391	0.0259261	1.14308	5.24e-05	0.00022726
LINC01094	0.855204	1.75455	1.03676	6.23e-42	1.28e-39
LINC01111	0.338443	0.885783	1.38804	3.52e-10	3.8e-09
LINC01127	3.03899	7.75283	1.35113	0.000189332	0.000716835
LINC01146	0.0453256	0.121863	1.42687	1.74e-49	1.08e-46
LINC01147	0.0221825	0.0561326	1.33942	4.32e-11	5.22e-10
LINC01224	0.0770545	0.0306904	-1.32809	0.000793268	0.00254349
LINC01234	0.141855	0.313782	1.14535	2.15e-08	1.8e-07
LINC01281	0.0143607	0.0665419	2.21213	1.76e-25	8.18e-24
LINC01283	0.0236791	0.0508006	1.10123	3.51e-05	0.000158645
LINC01411	0.102435	0.44263	2.11139	2.15e-08	1.79e-07
LINC01436	0.877447	2.2661	1.36883	6.25e-09	5.69e-08
LINC01480	0.500184	1.01071	1.01484	1.05e-21	3.63e-20
LINC01526	0.0338579	0.0765521	1.17695	2.3e-12	3.26e-11
LINC01544	0.0445526	0.0143699	-1.63246	0.00393093	0.0102885
LINC01558	0.547823	0.243138	-1.17194	8.79e-07	5.52e-06
LINC01583	0.0362902	0.0846501	1.22193	0.00088638	0.00280749
LINC01605	0.117269	0.332082	1.50172	4.12e-09	3.84e-08
LINC01615	0.304461	0.757755	1.31547	1.41e-07	1.02e-06
LINC01668	0.67049	0.308138	-1.12164	3.27e-17	7.49e-16
LINC01675	0.0192711	0.0423377	1.13551	2.27e-16	4.78e-15
LINC01684	0.0446526	0.111027	1.31409	2.14e-37	2.79e-35
LINC01705	0.100349	0.261274	1.38054	2.1e-07	1.48e-06
LINC01711	0.261657	0.628862	1.26507	0.0016489	0.00481777
LINC01724	0.00955639	0.0294573	1.62409	1.93e-14	3.39e-13
LINC01736	0.143004	0.349071	1.28747	1.41e-16	3.01e-15
LINC01771	0.0450305	0.112197	1.31707	4.9e-14	8.29e-13
LINC01825	0.015153	0.0364378	1.26583	1.37e-10	1.56e-09
LINC01827	0.107623	0.222966	1.05083	6.61e-18	1.62e-16
LINC01857	0.661522	1.97633	1.57897	7.11e-32	5.36e-30
LINC01914	0.189638	0.511699	1.43205	3.14e-18	7.97e-17
LINC01934	0.044657	0.126751	1.50504	2.03e-32	1.61e-30
LINC02006	0.0601513	0.175713	1.54656	0.000164717	0.00063467
LINC02084	0.515084	1.25473	1.2845	6.3e-26	3.01e-24
LINC02099	0.0168457	0.0496845	1.56042	4.79e-28	2.68e-26
LINC02100	0.544986	1.20716	1.14732	4.51e-22	1.6e-20
LINC02154	0.151299	0.571154	1.91648	5.1e-06	2.77e-05
LINC02156	0.0156199	0.0388612	1.31494	3.15e-16	6.53e-15
LINC02177	0.084235	0.0378739	-1.15321	2.5e-10	2.75e-09
LINC02195	0.15869	0.48161	1.60165	2.23e-24	9.55e-23
LINC02200	0.0306455	0.0100358	-1.61051	0.0181879	0.0382818
LINC02268	0.0474643	0.211213	2.15378	2.2e-06	1.29e-05
LINC02269	0.0383154	0.152138	1.98938	3.68e-07	2.48e-06
LINC02273	0.175318	0.379039	1.11237	4.09e-22	1.46e-20
LINC02285	0.0944799	0.202118	1.09712	3.12e-34	3e-32
LINC02316	0.0082235	0.018513	1.17072	3.87e-07	2.61e-06
LINC02320	0.0279015	0.0592307	1.086	0.000558039	0.00187076
LINC02325	0.0384867	0.0863158	1.16527	2.82e-26	1.39e-24
LINC02362	0.0839079	0.320297	1.93253	8.94e-23	3.4e-21
LINC02363	0.0999739	0.266794	1.4161	8.54e-12	1.12e-10
LINC02397	0.0129733	0.0341317	1.39557	1.28e-11	1.64e-10
LINC02416	0.104107	0.324874	1.64181	2.87e-16	5.95e-15
LINC02446	0.227148	0.79511	1.80752	5.7e-24	2.38e-22
LINC02454	0.0362577	0.0933521	1.3644	0.000237386	0.000878985
LINC02495	0.0151934	0.0352743	1.21517	4.02e-19	1.09e-17
LINC02499	0.13243	0.0649282	-1.02831	4.99e-05	0.000217389
LINC02511	0.264276	0.542595	1.03783	0.00381424	0.0100216
LINC02513	0.0379361	0.156282	2.04251	7.45e-10	7.69e-09
LINC02528	0.0829248	0.509958	2.6205	4.81e-36	5.51e-34
LINC02539	0.0238132	0.0508883	1.09558	2.21e-11	2.77e-10
LINC02554	0.0647329	0.0138861	-2.22086	9.53e-05	0.00038863
LINC02576	0.0521955	0.21057	2.01231	3.73e-13	5.78e-12
LINC02611	0.257077	0.521628	1.02082	5.65e-36	6.41e-34
LINC02725	0.0159767	0.0595409	1.89791	8.28e-11	9.7e-10
LINC02824	0.0100079	0.0202529	1.01699	0.000140334	0.000548839
LINC02828	0.0348278	0.0745768	1.09849	8.14e-22	2.84e-20
LINC02863	0.0434086	0.116881	1.42899	1.71e-06	1.02e-05
LNCAROD	0.0455697	0.121733	1.41757	1.27e-33	1.13e-31
LPA	0.0585671	0.0164851	-1.82893	7.25e-11	8.53e-10
LPAR3	0.0693914	0.364338	2.39245	0.000439472	0.00151731
LPAR5	1.87393	4.27022	1.18825	1.22e-45	4.15e-43
LRRC14B	1.04829	0.258386	-2.02043	3.82e-05	0.000170961
LRRC18	0.0123929	0.036831	1.57141	6.68e-08	5.17e-07
LRRC3C	0.0640395	0.0231704	-1.46668	4.59e-06	2.53e-05
LRRTM1	0.451007	0.0454419	-3.31106	0.000216936	0.000810606
LSP1	4.2447	8.49494	1.00094	2.28e-37	2.93e-35
LST1	5.96257	12.0078	1.00996	2.01e-46	7.61e-44
LTA	0.320305	0.919211	1.52095	2.77e-33	2.41e-31
LTB	4.10816	9.45316	1.2023	6.78e-24	2.8e-22
LUM	22.7889	46.9127	1.04165	6.28e-07	4.06e-06
LUZP2	0.137365	0.0256302	-2.4221	0.000324126	0.00115653
LY86	7.302	16.0972	1.14045	4.76e-55	8.42e-52
LY9	0.233308	0.575943	1.30369	2.2e-37	2.85e-35
LY96	9.20681	21.443	1.21974	1.39e-46	5.52e-44
LYPD1	0.121527	0.245718	1.01573	3.49e-09	3.3e-08
LYST-AS1	0.0495086	0.138346	1.48253	4.57e-06	2.52e-05
LYZ	54.489	118.193	1.11711	1.21e-26	6.14e-25
MAL	44.3002	16.5985	-1.41626	0.000207264	0.000777306
MANCR	0.0834344	0.240574	1.52777	1.18e-05	5.95e-05
MANSC4	0.0431677	0.0915154	1.08406	4.6e-06	2.53e-05
MAP4K1	1.31402	3.08537	1.23146	3.11e-33	2.66e-31
MAPT-AS1	0.155886	0.0725638	-1.10317	7.13e-12	9.45e-11
MAPT-IT1	0.0724278	0.0343858	-1.07473	4.07e-12	5.59e-11
MARCHF1	1.33618	3.00404	1.16879	1.02e-43	2.65e-41
MARCO	1.47381	4.03754	1.45393	6.63e-16	1.33e-14
MCCD1	2.47064	0.348657	-2.82501	0.00181412	0.00524517
MCEMP1	0.137088	0.366138	1.41728	3.35e-12	4.64e-11
MDGA2	0.0728547	0.0344976	-1.07853	6.46e-07	4.17e-06
MEI1	0.263354	0.670347	1.3479	5.05e-31	3.58e-29
MIAT	0.320287	0.718269	1.16516	3.29e-13	5.11e-12
MILR1	1.93824	4.33694	1.16193	2.59e-53	3.63e-50
MIR155HG	1.46539	3.81885	1.38186	1.76e-21	5.92e-20
MIR181A1HG	0.0134551	0.0403168	1.58323	0.00283962	0.00775226
MIR200A	0.678596	0.315186	-1.10635	0.00373254	0.00984293
MIR4422HG	0.0224865	0.109999	2.29036	8.06e-13	1.21e-11
MIR4539	0.302706	1.55233	2.35845	1.58e-12	2.28e-11
MIR7152	1.14056	0.400331	-1.51048	5.46e-05	0.000235718
MIR7848	0.376762	0.991141	1.39544	1.79e-12	2.56e-11
MIXL1	0.0704207	0.184526	1.38975	3.12e-10	3.39e-09
MMP13	0.116448	0.836246	2.84424	9.63e-08	7.22e-07
MMP2-AS1	0.356395	0.869012	1.2859	5.71e-12	7.68e-11
MNDA	5.76776	12.5168	1.11779	8.48e-46	3.01e-43
MNX1-AS1	0.04915	0.11416	1.2158	5.15e-06	2.8e-05
MOCOS	0.912085	1.87098	1.03656	1.17e-15	2.3e-14
MPPED2-AS1	0.0354139	0.0080604	-2.13539	2.91e-06	1.66e-05
MRPL23-AS1	0.116877	0.052286	-1.16049	0.000101813	0.000411697
MS4A4A	5.58482	12.4734	1.15927	5.99e-41	1.12e-38
MS4A6A	9.43694	22.006	1.2215	1.57e-57	4.18e-54
MS4A6E	0.0343857	0.0901378	1.39032	1.42e-17	3.37e-16
MS4A7	9.56859	20.3514	1.08875	2.76e-40	4.74e-38
MSR1	5.09745	12.4413	1.28729	6.13e-41	1.14e-38
MTATP6P11	0.0210348	0.059883	1.50937	0.00278675	0.00762267
MTATP8P2	15.651	2.45824	-2.67056	0.00606236	0.0149636
MTCO2P11	0.0236451	0.0673596	1.51034	0.0159386	0.0341922
MT-TY	22.6947	10.7819	-1.07375	0.00372531	0.00982582
MUC20	10.0952	3.87996	-1.37955	2.85e-09	2.73e-08
MUC20P1	5.25349	2.44145	-1.10553	9.07e-05	0.000371708
MUSK	0.00657632	0.0152446	1.21295	8.28e-08	6.28e-07
MYCL-AS1	0.0122459	0.0257048	1.06974	2.86e-07	1.97e-06
MYCNOS	0.024	0.0101278	-1.24471	0.00888599	0.0207971
MYL12BP2	0.0876333	0.284567	1.69922	1.54e-13	2.48e-12
MYO1A	0.0866825	0.173942	1.00479	3.95e-14	6.72e-13
MYO1G	1.47647	3.15729	1.09654	6.23e-32	4.73e-30
MYOD1	0.0160425	0.0355927	1.14969	4.12e-07	2.76e-06
MYOSLID	0.0601494	0.206139	1.77699	3.24e-11	3.99e-10
MYT1	0.17259	0.0725274	-1.25075	3.13e-05	0.000142969
MZB1	1.5143	9.17957	2.59978	4e-23	1.58e-21
NAIP	0.129595	0.269635	1.057	1.14e-20	3.57e-19
NAIPP1	0.100839	0.226164	1.16531	1.81e-31	1.32e-29
NAPSB	5.56465	13.9614	1.32708	1.3e-29	8.26e-28
NCF1	0.790021	1.78801	1.17839	1.56e-40	2.77e-38
NCF1B	0.554852	1.21441	1.13008	1.33e-34	1.31e-32
NCF1C	1.18285	2.57776	1.12385	4.27e-33	3.6e-31
NCKAP1L	3.21784	7.75447	1.26894	4.61e-51	4.37e-48
NEB	0.42636	0.86713	1.02418	1.04e-05	5.32e-05
NELL2	0.371521	1.08775	1.54983	1.32e-32	1.07e-30
NEURL1	0.436833	0.17848	-1.29132	0.00638981	0.0156556
NEUROG3	0.0187835	0.0552026	1.55527	1.33e-16	2.86e-15
NFE4	0.0678752	0.964352	3.8286	0.00728968	0.017521
NKG7	20.2849	52.7953	1.38001	4.38e-23	1.72e-21
NLRC4	0.87647	1.79883	1.03728	6.63e-49	3.67e-46
NOD2	0.371923	0.963725	1.37361	2.15e-42	4.77e-40
NPFFR1	0.0429519	0.140283	1.70755	1.31e-22	4.93e-21
NPY4R	0.0233857	0.0487957	1.06113	1.38e-11	1.77e-10
NR0B2	2.90044	0.167926	-4.11038	0.00421513	0.0109407
NR2E1	1.08875	0.432544	-1.33175	0.00102945	0.00319774
NR4A1	32.6593	15.8088	-1.04677	1.6e-09	1.58e-08
NR5A1	0.0803267	0.0129355	-2.63455	0.00153209	0.00452325
NRSN1	0.0141878	0.0365107	1.36367	0.0117898	0.0264079
NT5C3AP2	0.097512	0.222225	1.18837	9.99e-13	1.48e-11
NT5CP2	0.0847592	0.0393103	-1.10846	0.000534225	0.00180138
NTN1	1.76056	0.494769	-1.83121	0.00385124	0.0101088
NTSR1	0.86537	0.196138	-2.14145	0.000489666	0.00166721
NUPR2	2.56224	0.159676	-4.00419	1.56e-05	7.64e-05
NWD2	0.00911823	0.00420639	-1.11617	0.00855823	0.0201281
OGDHL	23.7485	9.65704	-1.29818	2.48e-11	3.1e-10
OLR1	5.25391	10.7226	1.0292	1.03e-23	4.18e-22
OR13A1	0.035572	0.0895061	1.33124	4.16e-11	5.05e-10
OR2I1P	10.8148	28.3726	1.39148	2.7e-12	3.79e-11
OR2L13	0.0115786	0.0283071	1.28971	3.97e-06	2.21e-05
OR7E36P	0.0401434	0.0145704	-1.46212	0.000183328	0.000697383
OR7E62P	0.0284684	0.0600346	1.07643	5.35e-06	2.89e-05
OSTN-AS1	0.0628628	0.147752	1.2329	2.07e-12	2.95e-11
OVCH2	0.274801	0.0817019	-1.74995	0.000576905	0.00192599
OXGR1	0.502717	0.152577	-1.7202	6.74e-07	4.33e-06
P2RX5	0.111005	0.276477	1.31654	4.32e-19	1.17e-17
P2RY10	0.838192	2.77041	1.72475	6.22e-47	2.66e-44
P2RY12	0.854975	1.94979	1.18937	2.92e-22	1.07e-20
P2RY13	2.41234	4.84413	1.0058	3.97e-31	2.84e-29
PACRG	2.50533	0.649577	-1.94743	3.84e-05	0.000172038
PACRG-AS1	0.0274368	0.01055	-1.37887	1.22e-05	6.12e-05
PAEP	3.09825	11.1215	1.84383	4.48e-09	4.15e-08
PAFAH1B2P2	0.0135617	0.00617456	-1.13512	0.00232827	0.00651892
PAH	8.40473	2.40635	-1.80435	3.14e-09	2.99e-08
PARP15	0.434272	0.99029	1.18925	1.41e-16	3.01e-15
PARVG	1.39998	3.09925	1.14651	2.33e-45	7.75e-43
PAX6	0.0184577	0.0634221	1.78076	2e-05	9.54e-05
PCED1B-AS1	1.2431	3.00648	1.27414	1.93e-46	7.42e-44
PCK1	31.8896	15.5355	-1.03752	5.42e-10	5.72e-09
PDCD1	1.11672	4.58469	2.03755	6.96e-28	3.83e-26
PDCD1LG2	1.43112	3.20657	1.16389	2.88e-33	2.5e-31
PDPN	0.813939	2.00001	1.29702	3.53e-18	8.89e-17
PDSS1P1	0.0202628	0.0644305	1.66891	0.00744338	0.0178452
PEBP4	0.58783	0.239546	-1.2951	4.15e-05	0.000184148
PES1P2	0.0916955	0.0287274	-1.67442	0.0167607	0.0357108
PGBD4P1	0.0436861	0.114658	1.39209	9.24e-13	1.37e-11
PGPEP1L	0.134652	0.0599085	-1.1684	0.0100633	0.0231411
PI3	1.82741	7.28054	1.99425	2.05e-11	2.58e-10
PIK3CD-AS1	0.0457545	0.0944726	1.04598	4.73e-29	2.87e-27
PIM2	7.19687	16.9437	1.23531	1.38e-28	8.04e-27
PIP	5.71189	0.429363	-3.7337	0.0205267	0.0424677
PKD2L1	0.235898	0.565505	1.26137	2.76e-24	1.17e-22
PLA2G2D	0.391809	2.12739	2.44087	2.03e-31	1.48e-29
PLB1	0.437933	0.87765	1.00294	1.87e-45	6.3e-43
PLCB2-AS1	0.0157718	0.0424904	1.42979	1.24e-08	1.08e-07
PLD4	2.78093	5.79999	1.06048	4.03e-21	1.31e-19
PLEK	7.6032	18.7387	1.30134	1.7e-48	8.83e-46
PLEKHD1	0.109951	0.0477061	-1.20461	0.00550523	0.01379
PLG	5.00005	1.50278	-1.73431	7.46e-07	4.74e-06
PLPPR1	0.749878	0.120392	-2.63891	3.55e-08	2.87e-07
PNMT	0.225284	0.0760729	-1.56629	5.01e-07	3.3e-06
POLR2CP1	0.0322737	0.0820576	1.34628	5.74e-15	1.05e-13
POU2AF1	0.279998	1.51937	2.43999	5.13e-22	1.82e-20
POU3F1	0.137832	0.320179	1.21597	8.69e-13	1.29e-11
PP12613	0.0188404	0.0671187	1.83288	4.04e-15	7.56e-14
PPIAP45	0.15955	0.821326	2.36395	1.72e-26	8.62e-25
PRDM16-DT	0.515125	0.12642	-2.0267	0.022436	0.0457414
PRDM8	0.415932	0.844431	1.02163	9.19e-20	2.63e-18
PRMT8	0.0341899	0.0115617	-1.56422	0.00698962	0.0169114
PROKR2	0.028809	0.0692876	1.26608	1.65e-12	2.37e-11
PROZ	0.361827	0.102313	-1.82231	0.00154814	0.00456658
PRR20G	0.0166056	0.0619256	1.89886	6.52e-07	4.2e-06
PRRG2	1.34337	0.638954	-1.07207	0.000168064	0.000646258
PRSS21	0.091531	0.195759	1.09675	2.58e-10	2.83e-09
PRSS46P	0.119463	0.0566202	-1.07717	0.0146678	0.0318232
PSMA8	0.0130633	0.0322736	1.30483	2.48e-17	5.74e-16
PTAFR	4.12229	8.47157	1.03918	1.46e-36	1.77e-34
PTBP1P	0.022891	0.0528813	1.20798	1.27e-10	1.45e-09
PTCSC1	0.0952628	0.213884	1.16685	3.16e-11	3.89e-10
PTCSC3	0.511016	0.237147	-1.10759	8.79e-06	4.55e-05
PTPN22	0.727625	1.91607	1.39688	1.7e-50	1.29e-47
PTPN7	1.30542	3.65018	1.48346	3.32e-38	4.71e-36
PTPRC	6.00674	14.8633	1.3071	2.48e-45	8.13e-43
PTPRK-AS1	0.0590395	0.124226	1.07321	6.58e-06	3.49e-05
PTPRN	0.454712	1.82503	2.00489	0.00345316	0.0091855
PTPRN2-AS1	0.269695	0.64575	1.25965	3.98e-35	4.18e-33
PTPRZ1	0.0322179	0.095214	1.56331	4.11e-05	0.000182732
PTX3	0.632545	1.77972	1.49241	0.00202406	0.00577237
PYHIN1	0.802104	2.15421	1.4253	4.61e-32	3.54e-30
RAB1AP1	0.0711004	0.198778	1.48323	3e-07	2.05e-06
RAB6C	0.0559306	0.022561	-1.30981	0.0195833	0.0407989
RAC2	10.8788	26.2026	1.26819	4.88e-46	1.8e-43
RANBP3L	0.651492	0.291535	-1.16008	0.000795546	0.00255018
RAP1GAP	12.4265	5.47374	-1.18282	2.45e-16	5.15e-15
RARRES1	4.43895	10.1838	1.19799	7.77e-23	3e-21
RDH12	1.31256	0.450895	-1.54152	0.00329091	0.00881038
REG3G	0.576809	2.06974	1.84329	0.000182327	0.00069387
RGS1	20.8361	47.9295	1.20183	6.47e-29	3.89e-27
RGS10	12.45	26.3678	1.08263	5.5e-60	1.83e-56
RGS18	1.08697	2.62509	1.27206	1.35e-52	1.71e-49
RHOH	0.637	1.73169	1.44282	1.3e-49	8.41e-47
RIMS1	0.0627859	0.0210982	-1.57332	0.00304898	0.0082449
RIPPLY3	0.170348	0.0835041	-1.02856	4.8e-09	4.43e-08
RN7SL125P	0.0710605	0.146806	1.04679	0.00170684	0.00497177
RN7SL15P	0.166066	0.359962	1.11609	0.00242884	0.00676769
RN7SL172P	0.202801	0.423805	1.06334	1.17e-08	1.02e-07
RNA5SP39	0.218767	0.452214	1.04761	1.75e-08	1.48e-07
RNASE3	0.126868	0.275619	1.11935	9.73e-18	2.35e-16
RNF223	0.0820376	0.0263177	-1.64025	0.00166032	0.00484955
RNU4-1	0.58639	22.5604	5.26579	0.0153192	0.033044
RNU4-2	3.01224	162.261	5.75133	0.0144148	0.0313382
RNU6-287P	1.45066	0.462774	-1.64833	0.0038275	0.0100534
RNU6-917P	0.121447	0.311196	1.3575	4.97e-13	7.6e-12
RNVU1-7	0.0875741	0.588421	2.74827	1.69e-06	1.01e-05
ROR1-AS1	0.0375735	0.101383	1.43203	0.000143509	0.000559857
RORB	0.0433361	0.214967	2.31048	9.28e-09	8.25e-08
RPL12P30	0.170431	0.0765813	-1.15412	2.57e-05	0.000119984
RPL19P11	0.0477058	0.10106	1.08298	0.000436423	0.00150776
RPL21P123	0.102387	0.219033	1.09712	0.00258673	0.00714099
RPL29P19	0.416674	0.874616	1.06973	0.00232472	0.00651034
RPL4P1	0.0706889	0.201012	1.50773	3.65e-27	1.91e-25
RPL4P7	0.012368	0.0250075	1.01574	0.00195017	0.0055906
RPS16P5	0.033734	0.110672	1.71401	0.000478413	0.00163308
RPS20P13	0.107849	0.0494392	-1.12529	0.0183309	0.0385402
RPS20P15	0.067193	0.606864	3.17499	0.0106655	0.0243005
RPS4XP10	0.0292724	0.0615061	1.07119	0.000822169	0.00262465
RUBCNL	0.207962	0.460111	1.14566	3.41e-41	6.66e-39
RUFY4	0.153473	0.454494	1.56628	3.14e-15	5.91e-14
S100B	0.635969	1.34448	1.08002	1.47e-21	4.98e-20
SAA1	53.7226	152.932	1.50929	1.66e-14	2.94e-13
SAA2	1.78016	6.12084	1.78172	7.36e-13	1.11e-11
SAA4	0.113577	0.314673	1.47018	2.66e-07	1.84e-06
SAGE1	0.0177288	0.0360856	1.02533	0.000614227	0.00203575
SALL3	0.27889	0.00870714	-5.00136	0.018385	0.0386325
SAMSN1	1.36098	3.50532	1.3649	6.71e-55	1.12e-51
SCARA5	0.17087	0.354038	1.051	4.69e-05	0.000205491
SCARNA21	0.697179	4.39589	2.65656	0.000508179	0.00172472
SCARNA5	0.553363	37.5834	6.08573	0.00254823	0.00705156
SCARNA6	0.668433	13.5754	4.34407	0.0109973	0.0249198
SCG2	2.35277	5.26985	1.1634	5e-06	2.72e-05
SCGB1D2	3.88233	1.90228	-1.0292	1.11e-12	1.64e-11
SCIMP	0.956978	2.15801	1.17315	1.1e-42	2.52e-40
SCML4	0.175288	0.381572	1.12223	1.04e-28	6.11e-27
SCN2B	0.194711	0.0691155	-1.49425	0.00204641	0.00582736
SCRT1	0.100345	0.0110172	-3.18714	2.58e-06	1.49e-05
SDAD1-AS1	0.0144836	0.0305708	1.07773	0.00363625	0.00962627
SDCBP2	3.87004	1.5787	-1.29361	0.00406372	0.0105912
SELL	3.1566	7.401	1.22935	6.19e-45	1.93e-42
SEMA3A	0.287271	0.607575	1.08065	8.2e-11	9.62e-10
SERPINB2	0.0225754	0.0485217	1.10388	0.0219555	0.0449405
SETP9	0.00920357	0.023463	1.35012	1.85e-09	1.81e-08
SH2D1A	0.895314	2.81256	1.65142	2.66e-43	6.42e-41
SH2D2A	1.61463	3.96115	1.29472	1.63e-29	1.02e-27
SHLD2P1	0.0538318	0.116901	1.11876	3.4e-08	2.75e-07
SHOX2	0.0938885	0.2024	1.10819	6.47e-09	5.88e-08
SIGLEC1	2.21135	4.81545	1.12274	5.4e-27	2.8e-25
SIGLEC11	0.12473	0.292818	1.2312	6.45e-20	1.87e-18
SIGLEC14	1.31563	2.86775	1.12416	2.37e-28	1.35e-26
SIGLEC22P	0.166826	0.348847	1.06425	2.1e-20	6.4e-19
SIGLEC8	1.62379	4.36405	1.4263	7.17e-37	8.9e-35
SIGLEC9	1.4927	3.06013	1.03566	6.83e-43	1.59e-40
SIRPB1	0.661308	1.33518	1.01364	7.22e-27	3.71e-25
SIRPD	0.0618444	0.141832	1.19747	4.8e-25	2.16e-23
SIRPG	1.02982	3.63876	1.82105	3.21e-36	3.8e-34
SIRPG-AS1	0.0368523	0.144686	1.9731	2.08e-22	7.69e-21
SIT1	1.82978	5.73465	1.64803	4.46e-39	7.01e-37
SIX2	0.283938	0.605267	1.092	0.000633912	0.00208901
SLA	3.66433	7.9897	1.12459	3.49e-41	6.77e-39
SLAMF1	0.428723	1.10959	1.37191	1.34e-41	2.68e-39
SLAMF6	2.04047	5.86855	1.52411	8.57e-42	1.74e-39
SLAMF8	0.87841	2.58673	1.55817	3.27e-42	7.12e-40
SLAMF9	0.0602727	0.207883	1.7862	9.65e-05	0.000392992
SLC12A1	1.2419	0.487192	-1.34999	0.0125671	0.0278994
SLC13A2	1.3971	0.264014	-2.40375	1.25e-05	6.27e-05
SLC16A11	1.42786	0.468716	-1.60706	3.02e-09	2.89e-08
SLC18A2	0.710671	0.189449	-1.90737	0.000260598	0.000953774
SLC1A3	2.4249	5.77094	1.25088	2.09e-35	2.26e-33
SLC22A10	0.0736996	0.0173568	-2.08616	0.0036962	0.00976552
SLC22A12	25.3085	8.52174	-1.5704	5.28e-10	5.58e-09
SLC22A13	0.828419	0.397459	-1.05956	4.63e-05	0.000203291
SLC22A6	18.8358	8.54701	-1.13999	1.69e-06	1.01e-05
SLC22A7	1.64178	0.812994	-1.01395	0.0034544	0.00918603
SLC22A8	0.973891	0.227428	-2.09835	3.58e-08	2.89e-07
SLC25A21	0.345798	0.162659	-1.08808	8.25e-08	6.26e-07
SLC2A4	1.83512	0.823434	-1.15615	1.23e-15	2.42e-14
SLC37A2	2.323	4.68855	1.01315	4.5e-33	3.79e-31
SLC38A3	0.832525	0.0985693	-3.07828	0.0122755	0.0273498
SLC38A5	2.34213	5.72428	1.28927	1.85e-22	6.84e-21
SLC6A19	15.5	6.71028	-1.20782	1.34e-05	6.65e-05
SLC6A2	0.0687615	0.00903283	-2.92835	9.11e-05	0.000373361
SLC7A10	0.16226	0.0610768	-1.40961	0.0240707	0.0484973
SLCO5A1	0.0502241	0.106168	1.0799	6.18e-28	3.44e-26
SLFN12L	0.0079156	0.0211937	1.42087	7.05e-10	7.31e-09
SLN	1.09094	2.87479	1.39788	1.39e-09	1.38e-08
SMIM41	0.0489137	0.0226182	-1.11276	3.01e-08	2.46e-07
SMIM5	0.967324	0.279689	-1.79017	4.74e-07	3.14e-06
SNORA14B	0.289007	0.928477	1.68376	0.000245033	0.000904147
SNORA23	0.19217	6.27123	5.02829	0.0104686	0.0239217
SNORA53	0.487957	16.8777	5.11222	0.0102212	0.023445
SNORA73B	1.58761	71.6001	5.49503	1.22e-08	1.06e-07
SNORA74B	0.219949	7.40842	5.07393	0.00336461	0.00898051
SNORD14E	2.16902	4.9785	1.19867	4.35e-09	4.05e-08
SNORD15B	0.545273	5.01442	3.20103	0.00032516	0.00116002
SNORD17	1.82397	52.4085	4.84465	8.75e-06	4.53e-05
SNORD3A	3.11907	8.07748	1.37279	7.18e-06	3.78e-05
SNX20	1.08006	2.88611	1.41801	2.27e-50	1.59e-47
SORCS1	0.190757	0.0879346	-1.11723	0.020089	0.0417183
SP140	0.448124	1.4127	1.65648	1.21e-48	6.41e-46
SPATA13-AS1	0.0379137	0.111017	1.54999	1.81e-05	8.71e-05
SPIB	0.130437	0.351493	1.43014	4.63e-23	1.81e-21
SPIC	0.105297	0.2216	1.0735	2.45e-11	3.06e-10
SPN	2.07529	4.25426	1.03559	8.88e-26	4.2e-24
SPSB4	0.288807	0.07694	-1.9083	0.00764502	0.0182545
SRPX2	0.845867	2.13563	1.33616	8.34e-10	8.54e-09
SST	91.7266	26.954	-1.76684	0.000162495	0.000626838
SSTR3	0.0171216	0.0540723	1.65907	8.23e-21	2.61e-19
ST8SIA1	0.126828	0.329874	1.37904	1.41e-31	1.04e-29
ST8SIA5	0.193234	0.0863806	-1.16157	5.41e-05	0.000233881
STAC2	16.7478	2.47701	-2.7573	0.00201638	0.00575484
STAT1	21.4463	43.9562	1.03534	4.03e-30	2.67e-28
STEAP3-AS1	0.0668342	0.148083	1.14774	8.03e-06	4.19e-05
STPG3	0.611277	0.294923	-1.05149	1.63e-07	1.17e-06
STPG3-AS1	0.708514	0.340363	-1.05772	6.62e-07	4.26e-06
STUM	2.45523	0.732494	-1.74497	2.1e-21	6.99e-20
SVOPL	0.163475	0.050448	-1.6962	0.0200237	0.0415956
TAF5LP1	1.01127	2.27259	1.16817	6.45e-18	1.58e-16
TAGAP	1.72792	3.4595	1.00153	5.65e-46	2.06e-43
TAS1R3	0.149561	0.302955	1.01837	0.00251265	0.00696399
TBC1D10C	1.54475	3.47386	1.16917	1.78e-26	8.87e-25
TBC1D27P	0.0196397	0.0829323	2.07816	2.14e-12	3.05e-11
TCEAL2	0.695572	0.193013	-1.8495	6.72e-06	3.56e-05
TCEAL5	0.220644	0.0515356	-2.09808	0.000217387	0.000812068
TCL1A	0.116636	0.442522	1.92374	8.13e-09	7.28e-08
TDRD15	0.00236241	0.00578847	1.29293	0.00474264	0.0121205
TENM3	0.421227	0.876984	1.05795	6.97e-07	4.46e-06
TESPA1	0.709914	1.52518	1.10326	2.03e-30	1.37e-28
TEX43	0.0926135	0.045495	-1.02552	0.0110493	0.0250227
TFF3	5.64228	2.71357	-1.05609	0.00102101	0.0031756
TGFBI	156.037	316.38	1.01977	6.7e-17	1.48e-15
THEMIS	0.593995	1.79981	1.59932	6.54e-41	1.2e-38
THRB-AS1	0.095738	0.0427668	-1.1626	3.55e-05	0.000160192
TIFAB	0.083207	0.194353	1.2239	3.04e-27	1.6e-25
TIGIT	0.589427	2.01122	1.77068	4.18e-38	5.81e-36
TLR10	0.281215	0.810866	1.52779	4.02e-41	7.68e-39
TLR2	3.62131	7.91293	1.1277	1.68e-47	7.44e-45
TLR6	0.478861	1.09717	1.19611	2.25e-43	5.53e-41
TLR7	1.65242	4.28809	1.37576	9.06e-36	1.02e-33
TLR8	0.97845	2.75235	1.4921	8.49e-41	1.55e-38
TMC8	2.53543	5.43844	1.10096	8.81e-28	4.81e-26
TMEM132C	0.121602	0.0540449	-1.16993	0.00291369	0.00793396
TMEM14EP	0.0263414	0.181232	2.78243	0.00356861	0.00946323
TMEM155	0.363291	0.948666	1.38478	5.54e-17	1.23e-15
TMEM158	0.711452	2.21581	1.639	1.77e-06	1.06e-05
TMEM174	13.6432	6.49129	-1.0716	2.82e-07	1.94e-06
TMEM196	0.0607679	0.136573	1.16829	0.00458659	0.011776
TMEM213	14.2484	0.953165	-3.90193	0.00636034	0.015602
TMEM38A	5.38003	1.7012	-1.66106	1.7e-17	3.99e-16
TMEM75	0.055093	0.120763	1.13223	0.00614775	0.0151461
TMIGD3	0.833892	1.72054	1.04493	1.83e-26	9.1e-25
TNFRSF11A	0.357	0.762791	1.09536	1.94e-29	1.21e-27
TNFRSF13B	0.042325	0.157397	1.89482	6.91e-17	1.52e-15
TNFRSF17	0.281127	1.31083	2.22118	2e-24	8.59e-23
TNFRSF18	0.859505	1.80593	1.07117	1.88e-17	4.37e-16
TNFRSF9	0.660754	2.71224	2.0373	3.98e-32	3.08e-30
TNFSF13B	3.05286	8.91617	1.54626	1.06e-60	4.67e-57
TNFSF8	1.15485	2.4953	1.1115	4.81e-42	1.01e-39
TNN	0.560102	0.241694	-1.21251	3.41e-08	2.76e-07
TNNT1	0.796046	1.85559	1.22095	1.49e-09	1.48e-08
TOMM20P2	0.382111	0.982	1.36173	1.24e-28	7.25e-27
TOX	1.05115	3.14715	1.58208	3.08e-30	2.05e-28
TP53AIP1	0.207655	0.0465269	-2.15805	0.0001828	0.000695472
TPPP2	0.0360983	0.0162875	-1.14817	2.58e-07	1.79e-06
TRAC	21.9501	66.3598	1.59608	1.48e-38	2.24e-36
TRAF3IP3	0.725377	1.73524	1.25833	1.64e-34	1.62e-32
TRAJ1	0.206184	0.665348	1.69018	3.82e-13	5.9e-12
TRAJ18	0.137052	0.517681	1.91734	3.51e-17	8e-16
TRAJ3	0.31297	0.764067	1.28768	2.22e-12	3.15e-11
TRAJ39	0.116834	0.388705	1.73422	1.82e-11	2.3e-10
TRAJ4	0.128245	0.43066	1.74765	7.17e-11	8.45e-10
TRAJ6	0.124624	0.47631	1.93431	3.68e-12	5.08e-11
TRAT1	0.576793	1.87033	1.69717	4.89e-44	1.3e-41
TRAV10	0.152373	0.54155	1.82949	4.82e-21	1.56e-19
TRAV1-1	0.128891	0.353476	1.45546	1.72e-21	5.79e-20
TRAV12-1	0.625894	2.11944	1.75969	3.58e-31	2.58e-29
TRAV12-2	0.621105	2.20459	1.8276	1.75e-29	1.1e-27
TRAV12-3	0.498111	1.61745	1.69919	2.77e-31	2.01e-29
TRAV13-1	0.741432	2.3736	1.67869	2.24e-32	1.78e-30
TRAV13-2	0.342118	1.00903	1.56041	1.36e-32	1.09e-30
TRAV14DV4	0.345429	1.14317	1.72658	2.49e-34	2.41e-32
TRAV16	0.329859	1.06377	1.68926	1.76e-34	1.72e-32
TRAV17	0.45978	1.50144	1.70733	1.02e-30	7.06e-29
TRAV19	0.657354	2.21403	1.75193	4.24e-29	2.59e-27
TRAV2	0.391366	1.07527	1.45811	3.38e-29	2.08e-27
TRAV20	0.307244	0.695878	1.17945	4.69e-24	1.97e-22
TRAV21	0.610561	2.05759	1.75275	1.41e-29	8.94e-28
TRAV22	0.187436	0.561083	1.58182	6.83e-28	3.76e-26
TRAV23DV6	0.249083	0.635952	1.35229	7.21e-26	3.43e-24
TRAV24	0.269453	1.12638	2.06359	7.33e-25	3.26e-23
TRAV25	0.235511	0.732029	1.63611	1.19e-22	4.47e-21
TRAV26-1	0.229604	0.678562	1.56333	1.23e-32	9.97e-31
TRAV26-2	0.199017	0.61738	1.63327	4.07e-22	1.46e-20
TRAV27	0.457435	1.17769	1.36432	1.06e-22	4e-21
TRAV29DV5	0.563725	1.35679	1.26713	8.04e-25	3.57e-23
TRAV3	0.446699	1.1341	1.34417	1.46e-31	1.07e-29
TRAV34	0.0608677	0.231511	1.92733	4.36e-19	1.18e-17
TRAV35	0.182178	0.470503	1.36886	2.71e-26	1.34e-24
TRAV36DV7	0.14532	0.470214	1.69408	2.27e-32	1.79e-30
TRAV38-1	0.132237	0.472854	1.83827	2.83e-18	7.24e-17
TRAV38-2DV8	0.358023	1.37636	1.94273	3.12e-26	1.53e-24
TRAV4	0.492278	1.63633	1.73291	3.62e-36	4.26e-34
TRAV40	0.0309222	0.0855294	1.46778	4.97e-08	3.92e-07
TRAV41	0.316361	0.872842	1.46415	2.76e-27	1.46e-25
TRAV5	0.323264	0.943486	1.54529	4.52e-30	2.98e-28
TRAV6	0.157248	0.626676	1.99468	7.08e-28	3.89e-26
TRAV8-1	0.19286	0.619742	1.68412	7.54e-27	3.87e-25
TRAV8-2	0.370882	1.05104	1.50279	2.19e-31	1.59e-29
TRAV8-3	0.536624	1.51723	1.49945	3.71e-31	2.66e-29
TRAV8-4	0.366327	1.02765	1.48814	7.3e-30	4.71e-28
TRAV8-6	0.432612	1.31256	1.60124	6.03e-29	3.65e-27
TRAV9-2	0.382188	1.12403	1.55633	1.6e-30	1.09e-28
TRBC1	11.9621	34.1284	1.5125	1.12e-33	9.99e-32
TRBC2	19.7012	60.1538	1.61037	1.3e-37	1.71e-35
TRBD1	5.57189	18.5604	1.73599	9.61e-32	7.19e-30
TRBJ1-1	0.626773	1.69242	1.43307	4.19e-18	1.04e-16
TRBJ1-2	0.690458	1.75172	1.34315	1.58e-13	2.54e-12
TRBJ1-3	1.05316	2.80872	1.41518	3.47e-17	7.91e-16
TRBJ1-5	1.83375	4.50307	1.29611	2.62e-15	4.97e-14
TRBJ1-6	2.2627	6.02398	1.41267	1.72e-17	4.04e-16
TRBJ2-2	0.432022	0.967354	1.16294	4.2e-10	4.5e-09
TRBJ2-2P	0.975521	2.25146	1.20662	7.31e-15	1.33e-13
TRBJ2-3	1.00473	2.25935	1.1691	1.19e-17	2.82e-16
TRBJ2-5	0.215273	0.497363	1.20813	3.08e-09	2.93e-08
TRBJ2-6	0.488684	1.04611	1.09807	3.15e-08	2.56e-07
TRBJ2-7	1.17062	2.71872	1.21566	4.73e-10	5.04e-09
TRBV10-1	0.0723365	0.21987	1.60386	2.93e-11	3.63e-10
TRBV10-2	0.282556	0.579626	1.03658	2.22e-18	5.74e-17
TRBV10-3	0.367489	1.27407	1.79367	9.51e-33	7.83e-31
TRBV11-2	0.390732	1.40925	1.85067	2.8e-32	2.19e-30
TRBV11-3	0.0911135	0.211372	1.21404	1.29e-10	1.47e-09
TRBV12-3	0.275288	0.716754	1.38053	6.39e-27	3.29e-25
TRBV12-4	0.422862	1.28475	1.60323	1.24e-31	9.19e-30
TRBV12-5	0.09395	0.291406	1.63306	1.4e-14	2.5e-13
TRBV13	0.198172	1.07784	2.44331	1.99e-23	7.99e-22
TRBV14	0.264598	0.691423	1.38576	9.59e-25	4.25e-23
TRBV15	0.229608	0.812506	1.82321	5.97e-24	2.48e-22
TRBV18	0.38317	1.31508	1.77909	1.9e-34	1.85e-32
TRBV19	1.11286	3.28357	1.56099	2.36e-30	1.59e-28
TRBV2	0.730998	1.86669	1.35254	8.92e-34	8.06e-32
TRBV21-1	0.0785707	0.447979	2.51137	1.62e-25	7.53e-24
TRBV23-1	0.201504	0.468336	1.21674	1.16e-09	1.17e-08
TRBV25-1	0.217177	0.513788	1.2423	2.28e-21	7.53e-20
TRBV27	0.820844	3.32897	2.0199	5.54e-34	5.18e-32
TRBV28	1.18253	3.79501	1.68222	4.55e-22	1.62e-20
TRBV29-1	1.06895	3.35886	1.65178	7.89e-34	7.18e-32
TRBV30	0.284105	0.900783	1.66475	2.01e-21	6.72e-20
TRBV3-1	0.546147	1.64361	1.58951	1.34e-32	1.08e-30
TRBV4-1	0.713626	2.10654	1.56164	4.48e-20	1.31e-18
TRBV4-2	0.551734	2.41521	2.1301	6.25e-26	3e-24
TRBV5-1	0.599724	2.08371	1.79679	2.72e-36	3.24e-34
TRBV5-4	0.344119	1.04677	1.60496	2.98e-33	2.56e-31
TRBV5-5	0.135599	0.481994	1.82967	6.92e-23	2.68e-21
TRBV5-6	0.415002	1.13535	1.45195	8.93e-31	6.23e-29
TRBV6-1	0.447562	1.32789	1.56898	5.57e-34	5.19e-32
TRBV6-2	0.578113	1.61778	1.48459	9.4e-29	5.55e-27
TRBV6-4	0.0758064	0.21737	1.51976	6.95e-11	8.2e-10
TRBV6-5	0.622251	2.82134	2.18081	6.16e-37	7.69e-35
TRBV6-6	0.326463	1.03577	1.66572	1.14e-32	9.28e-31
TRBV7-2	1.3629	3.52794	1.37215	6.88e-32	5.19e-30
TRBV7-3	0.423517	1.52086	1.84439	1.03e-32	8.45e-31
TRBV7-4	0.0996233	0.470112	2.23845	4.09e-23	1.61e-21
TRBV7-5	0.028262	0.0718529	1.34618	7.98e-11	9.38e-10
TRBV7-6	0.322701	1.27188	1.9787	2.98e-30	1.99e-28
TRBV7-7	0.0994299	0.266118	1.42031	3.18e-15	6e-14
TRBV7-9	1.33042	4.46614	1.74714	3.05e-30	2.04e-28
TRBV8-2	0.184125	0.391308	1.08762	2.67e-14	4.61e-13
TRBV9	0.745351	2.57755	1.79001	2.66e-32	2.09e-30
TRDV1	0.355514	1.13997	1.68102	3.26e-23	1.29e-21
TRDV3	0.054953	0.115926	1.07693	0.000243134	0.000898389
TREM2	14.5977	35.0856	1.26513	3.17e-44	8.65e-42
TREML3P	0.0580126	0.124879	1.1061	1.2e-05	6.03e-05
TRG-AS1	0.3052	0.636888	1.06128	1.06e-30	7.33e-29
TRGC2	1.50938	3.26714	1.11407	3.03e-23	1.21e-21
TRGV1	0.0688023	0.146749	1.09282	7.08e-08	5.45e-07
TRGV10	0.716345	1.75195	1.29024	1.1e-25	5.18e-24
TRGV2	0.240963	0.502385	1.05999	4.91e-21	1.58e-19
TRGV8	0.316161	0.694772	1.13588	8.47e-23	3.24e-21
TRPM2	1.48695	3.28216	1.14229	4.66e-43	1.12e-40
TRPM8	0.0876205	0.232936	1.41059	3.6e-09	3.39e-08
TSGA10IP	0.0404299	0.0860614	1.08994	5.6e-17	1.25e-15
TTC24	0.0751271	0.288351	1.94042	3.77e-21	1.23e-19
TTR	4.4552	0.268507	-4.05246	0.0132585	0.0292141
TUBA3D	5.97947	12.1515	1.02304	8.07e-05	0.000334766
TUB-AS1	0.0448867	0.0187736	-1.25758	2.66e-12	3.74e-11
TUBB4A	2.79049	1.0755	-1.37552	0.00337575	0.00900391
TWIST2	0.259063	0.544124	1.07063	0.0104299	0.0238641
TYROBP	65.2013	140.667	1.10932	3.92e-53	5.21e-50
UBASH3A	0.496688	1.3684	1.46207	4.62e-34	4.36e-32
UBD	0.0269327	0.0675159	1.32587	1.9e-12	2.72e-11
UBE2QL1	2.03684	0.791915	-1.36292	4.96e-07	3.27e-06
UCN2	0.0508722	0.106664	1.06812	0.00412095	0.0107277
UGT1A10	0.245513	0.590169	1.26533	0.0227687	0.0463166
UNC5D	0.807825	0.328756	-1.29702	0.00209348	0.00593849
UNC80	0.0584062	0.0283724	-1.04163	0.00298134	0.00808319
UNQ6494	0.0410466	0.0991264	1.27201	2.25e-16	4.73e-15
USP2	8.31999	4.11356	-1.01619	1.64e-13	2.62e-12
USP30-AS1	0.339124	0.770278	1.18356	5.5e-26	2.64e-24
UST-AS2	0.261992	0.6106	1.2207	1.14e-13	1.86e-12
UTS2	0.143336	0.28761	1.00472	1.13e-14	2.03e-13
VAV1	2.33132	5.23088	1.16591	6.33e-49	3.58e-46
VCAN-AS1	0.109966	0.222268	1.01524	1.22e-07	8.94e-07
VNN3	0.0554519	0.113216	1.02977	6.7e-13	1.01e-11
VPREB3	0.609486	1.32021	1.1151	1.57e-05	7.68e-05
VSIG2	4.05861	1.19164	-1.76804	4.83e-07	3.2e-06
VSIG4	9.8273	26.5261	1.43254	6.13e-36	6.93e-34
VWA2	0.297377	0.120335	-1.30524	0.0014512	0.00431512
WAS	5.43951	11.9608	1.13677	1.06e-47	4.8e-45
WDFY4	0.757303	1.74334	1.20291	6.97e-34	6.41e-32
WDR49	0.0147361	0.031246	1.08432	4.92e-12	6.68e-11
WFDC12	0.0775545	0.242605	1.64533	0.000306132	0.00109952
WFDC5	0.207901	2.02485	3.28385	1.52e-06	9.2e-06
WNK2	0.429734	0.187358	-1.19764	0.0128905	0.0284982
WNT1	0.0480045	0.108483	1.17623	1.43e-24	6.22e-23
WNT10B	0.112646	0.250607	1.15363	1.93e-10	2.15e-09
WNT11	0.674788	0.210857	-1.67817	8.56e-05	0.000353053
WNT16	0.0255724	0.0551778	1.1095	2.41e-08	2e-07
XCL1	0.665945	1.69569	1.3484	8.26e-29	4.91e-27
XCL2	1.25836	2.95645	1.23232	6.63e-25	2.96e-23
XCR1	0.282623	0.916802	1.69773	3.36e-28	1.91e-26
XIRP1	0.0586679	0.132042	1.17035	0.00133919	0.00401666
XKR3	0.0382774	0.0786119	1.03825	4.3e-06	2.38e-05
XKR7	0.0308586	0.105332	1.7712	0.00206371	0.00586972
Z84478.1	0.0153312	0.0489931	1.67611	0.0117366	0.026319
Z93022.1	0.0196233	0.0479415	1.28871	0.00754527	0.0180518
ZBED2	0.232538	1.19464	2.36104	4.25e-36	4.93e-34
ZBP1	0.286841	0.833674	1.53923	6.68e-28	3.69e-26
ZBTB20-AS1	0.0332528	0.0949115	1.51311	0.00101886	0.0031704
ZDHHC4P1	0.0326972	0.0811568	1.31155	0.0119955	0.0267887
ZFHX4-AS1	0.00956241	0.023919	1.32271	0.000403699	0.00140807
ZIC2	0.0682718	0.185626	1.44304	0.00199886	0.00571155
ZNF488	0.111847	0.0488454	-1.19524	0.0248477	0.0498322
ZNF683	0.852636	1.73725	1.02681	1.1e-15	2.17e-14
ZNF736P9Y	0.122017	0.271625	1.15453	7.43e-07	4.72e-06
ZNF80	0.0464853	0.114732	1.30342	1.52e-12	2.19e-11
ZNF98	0.139829	0.0634409	-1.14018	1.66e-06	9.95e-06
ZP1	0.236859	0.475585	1.00568	1.72e-08	1.46e-07
ZPLD1	0.106986	0.441317	2.04439	1.07e-05	5.44e-05
CLCNKB	16.0734	1.4115	-3.50937	0.00536384	0.0134837
AC079089.1	0.0158596	0.0335193	1.07964	1.38e-08	1.19e-07
AL161910.1	0.138539	0.0356407	-1.9587	0.00501911	0.0127157
AP000919.2	0.081684	0.184106	1.17241	5.12e-05	0.000222237
AC034105.1	0.121129	0.729918	2.59119	1.3e-12	1.89e-11
CD300LF	1.7666	3.78417	1.099	2.61e-44	7.29e-42
LILRB3	1.54254	3.19516	1.05058	8.62e-37	1.06e-34
CD27	1.75833	6.77634	1.9463	3.66e-36	4.28e-34
AP003557.1	0.0466436	0.135887	1.54266	1.2e-14	2.15e-13
AC008163.1	0.0610549	0.175657	1.52458	3.61e-05	0.000162525
AC243829.4	0.076235	0.278949	1.87148	1.84e-28	1.06e-26
AC034105.3	0.0318318	0.0761762	1.25887	0.000470818	0.00160943
PADI3	0.458512	1.76576	1.94525	2.05e-07	1.44e-06
AL391005.1	0.193483	0.0442302	-2.1291	8.02e-10	8.24e-09
SIGLEC10	2.14505	5.25552	1.29282	6.4e-47	2.7e-44
RNASE2	1.11377	3.42007	1.61858	1.57e-44	4.49e-42
TRBV20-1	1.74933	4.83976	1.46813	1.08e-34	1.07e-32
ANKRD22	1.12389	2.66556	1.24594	8.52e-38	1.16e-35
BEX1	6.93538	2.38088	-1.54248	1.71e-09	1.69e-08
AC007336.2	0.120386	0.318951	1.40567	4.87e-16	9.94e-15
RBBP8P1	0.0118261	0.0247497	1.06544	0.0194573	0.040568
PSTPIP1	1.16145	2.75919	1.24831	9.33e-30	6e-28
AL356750.1	0.0521985	0.118761	1.18598	2.74e-13	4.3e-12
SLA2	1.19965	3.28009	1.45112	2.95e-39	4.73e-37
IGHV1OR15-2	0.376295	1.31222	1.80208	5.81e-15	1.07e-13
AC113346.1	0.21278	0.645483	1.60102	1.87e-09	1.84e-08
PCSK1	0.202195	0.587399	1.5386	0.00711833	0.0171712
CSTA	1.83465	4.16089	1.18138	1.45e-55	2.97e-52
TRBJ1-4	1.27705	3.40857	1.41635	9.75e-19	2.57e-17
HAP1	0.1179	0.0474173	-1.31408	2.35e-05	0.000110365
ZNF831	0.189869	0.484656	1.35196	6.98e-30	4.52e-28
AL121796.1	0.095612	0.0448728	-1.09135	3.83e-05	0.000171456
AL049634.1	0.0352169	0.0773248	1.13466	7.54e-24	3.12e-22
AC083967.1	0.162286	0.661798	2.02785	4.37e-07	2.91e-06
FCRL1	0.0511483	0.296694	2.53622	3.8e-15	7.11e-14
FYB1	3.37755	9.17482	1.4417	1.24e-50	9.81e-48
ZNF804A	0.0819353	0.218731	1.4166	1.47e-43	3.76e-41
AC079015.1	0.50083	1.02086	1.0274	8.78e-14	1.44e-12
RTP5	0.0465746	0.134408	1.529	1.98e-12	2.83e-11
AL021920.2	0.158385	0.0298011	-2.40999	2.99e-07	2.05e-06
MIR4280HG	0.0191583	0.0597373	1.64067	8.99e-22	3.13e-20
ALDOB	61.7212	22.5374	-1.45345	1.29e-05	6.46e-05
FSD2	0.0720998	0.0320959	-1.16761	0.00574828	0.0143026
IGLV1-40	63.6951	314.905	2.30566	6.37e-20	1.85e-18
AL139125.1	0.28089	0.607151	1.11205	9.34e-29	5.53e-27
IGHV3-69-1	0.415273	2.87571	2.79178	1.98e-20	6.06e-19
TCL6	0.322641	0.118621	-1.44358	4.64e-08	3.68e-07
LINC01215	0.114397	0.253585	1.14842	1.17e-21	4e-20
FSTL4	0.30533	0.0960604	-1.66835	4.76e-08	3.77e-07
IGHJ1	0.439727	1.92435	2.1297	2.48e-12	3.51e-11
TRBV24-1	0.255701	0.830342	1.69925	9.52e-24	3.89e-22
ELAVL3	0.211136	0.0778035	-1.44027	7.34e-08	5.62e-07
AC148477.2	0.125296	0.0533803	-1.23097	3.73e-08	3.01e-07
TNFAIP8L2	3.97462	8.36716	1.07392	1.2e-46	4.82e-44
TOX3	1.5896	0.686552	-1.21122	9.75e-06	5e-05
RNASE6	17.0784	35.498	1.05556	3.36e-51	3.31e-48
LINC00940	0.0548637	0.0257317	-1.09231	0.000665454	0.00218132
SASH3	5.30715	12.3678	1.22058	1.14e-51	1.27e-48
MS4A1	0.240597	0.983073	2.03068	6.95e-26	3.32e-24
TBX20	0.00932218	0.0213162	1.19321	2.79e-07	1.92e-06
GPR141	0.326505	0.855868	1.39028	1.49e-38	2.25e-36
AC027601.4	0.184366	0.0847707	-1.12094	0.000282706	0.00102452
IGKV2-28	0.232278	4.90529	4.40042	1.13e-15	2.23e-14
AC139720.1	0.0449583	0.129101	1.52184	2.86e-13	4.49e-12
CD86	3.30362	8.14912	1.3026	6.66e-61	3.54e-57
SLAMF7	2.17688	7.77359	1.83632	1.51e-43	3.81e-41
AC112721.2	0.0741226	0.253037	1.77136	4.87e-06	2.66e-05
STMN2	0.21551	1.38509	2.68416	1.72e-06	1.03e-05
PRKCB	0.876583	1.89104	1.10922	3.65e-37	4.62e-35
SPI1	11.6655	24.2614	1.05642	9.93e-46	3.43e-43
TRAV1-2	0.406233	1.22609	1.59369	1.1e-31	8.21e-30
AC104971.3	0.0978534	0.250792	1.3578	3.46e-12	4.79e-11
AL606468.1	0.106948	0.0458345	-1.2224	0.013724	0.0300802
FBN3	0.440235	0.12902	-1.77067	0.0168199	0.035799
AC124248.2	0.0100987	0.0221895	1.13571	3.65e-06	2.05e-05
AC010247.2	0.161725	0.360321	1.15574	1.69e-26	8.46e-25
TRAJ5	0.13432	0.491119	1.8704	5.14e-14	8.68e-13
