# Supplementary material for: Integrative bioinformatics and in vitro exploration of EVI2A expression: unraveling its immunological and prognostic implications in kidney renal clear cell carcinoma
Source: Oncol Res. 2024 Oct 16;32(11):1733–46. doi: 10.32604/or.2024.050851 (PMC11497181; doi:10.32604/or.2024.050851)
Supplement: Table S3. [file OncolRes-32-50851-s003.xlsx]

## Sheet: Table S3
Table S3. GO enrichment analysis of EVI2A
ONTOLOGY	ID	Description	GeneRatio	BgRatio	pvalue	p.adjust	qvalue	geneID	Count
BP	GO:0002377	immunoglobulin production	107/944	218/18800	3.57e-80	1.57e-76	1.37e-76	BATF/BTK/CD28/CR1/EPHB2/FCGR2B/FCRL3/FOXP3/GAPT/HLA-DMB/HLA-DOA/HLA-DOB/HLA-DPA1/HLA-DPB1/HLA-DQA1/HLA-DQA2/HLA-DQB2/HLA-DRA/IGKC/IGKV1-12/IGKV1-13/IGKV1-16/IGKV1-17/IGKV1-27/IGKV1-39/IGKV1-5/IGKV1-6/IGKV1-8/IGKV1-9/IGKV1D-12/IGKV1D-13/IGKV1D-17/IGKV1D-33/IGKV1D-39/IGKV1D-42/IGKV1D-43/IGKV1D-8/IGKV2-24/IGKV2-29/IGKV2-30/IGKV2D-24/IGKV2D-28/IGKV2D-29/IGKV2D-30/IGKV3-15/IGKV3-20/IGKV3-7/IGKV3D-11/I…	107
BP	GO:0002440	production of molecular mediator of immune response	120/944	312/18800	1.07e-74	2.35e-71	2.05e-71	BATF/BTK/CCR2/CD244/CD28/CD96/CLEC7A/CR1/EPHB2/FCGR2B/FCRL3/FOXP3/GAPT/HLA-DMB/HLA-DOA/HLA-DOB/HLA-DPA1/HLA-DPB1/HLA-DQA1/HLA-DQA2/HLA-DQB2/HLA-DRA/HLA-G/IGKC/IGKV1-12/IGKV1-13/IGKV1-16/IGKV1-17/IGKV1-27/IGKV1-39/IGKV1-5/IGKV1-6/IGKV1-8/IGKV1-9/IGKV1D-12/IGKV1D-13/IGKV1D-17/IGKV1D-33/IGKV1D-39/IGKV1D-42/IGKV1D-43/IGKV1D-8/IGKV2-24/IGKV2-29/IGKV2-30/IGKV2D-24/IGKV2D-28/IGKV2D-29/IGKV2D-30/IGKV3-15…	120
BP	GO:0002696	positive regulation of leukocyte activation	137/944	421/18800	1.71e-74	2.51e-71	2.2e-71	ADAM8/AIF1/BTK/CARD11/CCL19/CCL21/CCL5/CCR2/CCR7/CD2/CD28/CD38/CD3E/CD5/CD6/CD80/CEBPA/CLEC4D/CLEC7A/CLECL1/CORO1A/CR1/EBI3/EPHB2/FCGR3A/FCRL3/FOXP3/HAMP/HLA-DMB/HLA-DOA/HLA-DOB/HLA-DPA1/HLA-DPB1/HLA-DQA1/HLA-DQA2/HLA-DQB2/HLA-DRA/HLA-G/ICOS/IFNG/IGF2/IGHA1/IGHA2/IGHD/IGHG1/IGHG2/IGHG3/IGHG4/IGHM/IGHV1-18/IGHV1-24/IGHV1-3/IGHV1-45/IGHV1-58/IGHV1-69/IGHV1-69-2/IGHV1-69D/IGHV2-26/IGHV2-5/IGHV2-70/I…	137
BP	GO:0051251	positive regulation of lymphocyte activation	129/944	371/18800	4.53e-74	4.98e-71	4.35e-71	ADAM8/AIF1/BTK/CARD11/CCL19/CCL21/CCL5/CCR2/CCR7/CD28/CD38/CD3E/CD5/CD6/CD80/CLEC7A/CLECL1/CORO1A/CR1/EBI3/EPHB2/FCGR3A/FCRL3/FOXP3/HLA-DMB/HLA-DOA/HLA-DOB/HLA-DPA1/HLA-DPB1/HLA-DQA1/HLA-DQA2/HLA-DQB2/HLA-DRA/HLA-G/ICOS/IFNG/IGF2/IGHA1/IGHA2/IGHD/IGHG1/IGHG2/IGHG3/IGHG4/IGHM/IGHV1-18/IGHV1-24/IGHV1-3/IGHV1-45/IGHV1-58/IGHV1-69/IGHV1-69-2/IGHV1-69D/IGHV2-26/IGHV2-5/IGHV2-70/IGHV2-70D/IGHV3-11/IGHV…	129
BP	GO:0002768	immune response-regulating cell surface receptor signaling pathway	122/944	328/18800	5.98e-74	5.26e-71	4.6e-71	BLK/BTK/BTLA/C3AR1/CARD11/CCR7/CD19/CD200R1/CD247/CD28/CD38/CD79A/CD8A/CD8B/CLEC12B/CLEC4D/CLEC6A/CLEC7A/CR1/CR2/CTLA4/FCER1G/FCGR2B/FCGR3A/FCRL3/FOXP3/FPR1/FPR2/FPR3/GPR33/HLA-DPB1/HLA-G/IGHA1/IGHA2/IGHD/IGHG1/IGHG2/IGHG3/IGHG4/IGHM/IGHV1-18/IGHV1-24/IGHV1-3/IGHV1-45/IGHV1-58/IGHV1-69/IGHV1-69-2/IGHV1-69D/IGHV2-26/IGHV2-5/IGHV2-70/IGHV2-70D/IGHV3-11/IGHV3-13/IGHV3-15/IGHV3-20/IGHV3-21/IGHV3-23/I…	122
BP	GO:0050867	positive regulation of cell activation	138/944	436/18800	2.81e-73	2.05e-70	1.8e-70	ADAM8/AIF1/BTK/CARD11/CCL19/CCL21/CCL5/CCR2/CCR7/CD2/CD28/CD38/CD3E/CD5/CD6/CD80/CEBPA/CLEC4D/CLEC7A/CLECL1/CORO1A/CR1/EBI3/EPHB2/FCGR3A/FCRL3/FOXP3/HAMP/HLA-DMB/HLA-DOA/HLA-DOB/HLA-DPA1/HLA-DPB1/HLA-DQA1/HLA-DQA2/HLA-DQB2/HLA-DRA/HLA-G/ICOS/IFNG/IGF2/IGHA1/IGHA2/IGHD/IGHG1/IGHG2/IGHG3/IGHG4/IGHM/IGHV1-18/IGHV1-24/IGHV1-3/IGHV1-45/IGHV1-58/IGHV1-69/IGHV1-69-2/IGHV1-69D/IGHV2-26/IGHV2-5/IGHV2-70/I…	138
BP	GO:0002449	lymphocyte mediated immunity	126/944	365/18800	7e-72	4.39e-69	3.84e-69	BATF/BTK/C1QA/C1QB/C1QC/CCR2/CD19/CD28/CD8A/CD96/CLEC12B/CORO1A/CR1/CR2/CRTAM/FCER1G/FCER2/FCGR1A/FCGR2B/FCGR3A/FOXP3/GAPT/HLA-DMB/HLA-DOA/HLA-DOB/HLA-DPA1/HLA-DPB1/HLA-DQA1/HLA-DQA2/HLA-DQB2/HLA-DRA/HLA-G/IGHA1/IGHA2/IGHD/IGHG1/IGHG2/IGHG3/IGHG4/IGHM/IGHV1-18/IGHV1-24/IGHV1-3/IGHV1-45/IGHV1-58/IGHV1-69/IGHV1-69-2/IGHV1-69D/IGHV2-26/IGHV2-5/IGHV2-70/IGHV2-70D/IGHV3-11/IGHV3-13/IGHV3-15/IGHV3-20/I…	126
BP	GO:0002429	immune response-activating cell surface receptor signaling pathway	115/944	300/18800	2.36e-71	1.15e-68	1.01e-68	BLK/BTK/C3AR1/CARD11/CCR7/CD19/CD247/CD28/CD38/CD79A/CD8A/CD8B/CLEC6A/CLEC7A/CR1/CR2/CTLA4/FCER1G/FCGR2B/FCRL3/FOXP3/FPR1/FPR2/FPR3/GPR33/HLA-DPB1/IGHA1/IGHA2/IGHD/IGHG1/IGHG2/IGHG3/IGHG4/IGHM/IGHV1-18/IGHV1-24/IGHV1-3/IGHV1-45/IGHV1-58/IGHV1-69/IGHV1-69-2/IGHV1-69D/IGHV2-26/IGHV2-5/IGHV2-70/IGHV2-70D/IGHV3-11/IGHV3-13/IGHV3-15/IGHV3-20/IGHV3-21/IGHV3-23/IGHV3-30/IGHV3-33/IGHV3-35/IGHV3-38/IGHV3-…	115
BP	GO:0002757	immune response-activating signal transduction	115/944	300/18800	2.36e-71	1.15e-68	1.01e-68	BLK/BTK/C3AR1/CARD11/CCR7/CD19/CD247/CD28/CD38/CD79A/CD8A/CD8B/CLEC6A/CLEC7A/CR1/CR2/CTLA4/FCER1G/FCGR2B/FCRL3/FOXP3/FPR1/FPR2/FPR3/GPR33/HLA-DPB1/IGHA1/IGHA2/IGHD/IGHG1/IGHG2/IGHG3/IGHG4/IGHM/IGHV1-18/IGHV1-24/IGHV1-3/IGHV1-45/IGHV1-58/IGHV1-69/IGHV1-69-2/IGHV1-69D/IGHV2-26/IGHV2-5/IGHV2-70/IGHV2-70D/IGHV3-11/IGHV3-13/IGHV3-15/IGHV3-20/IGHV3-21/IGHV3-23/IGHV3-30/IGHV3-33/IGHV3-35/IGHV3-38/IGHV3-…	115
BP	GO:0002443	leukocyte mediated immunity	138/944	457/18800	2.57e-70	1.13e-67	9.88e-68	BATF/BLK/BTK/C1QA/C1QB/C1QC/CCR2/CD19/CD28/CD84/CD8A/CD96/CLEC12B/CLEC7A/CORO1A/CR1/CR2/CRTAM/CXCL6/FCER1G/FCER2/FCGR1A/FCGR2B/FCGR3A/FOXP3/GAPT/HLA-DMB/HLA-DOA/HLA-DOB/HLA-DPA1/HLA-DPB1/HLA-DQA1/HLA-DQA2/HLA-DQB2/HLA-DRA/HLA-G/IGHA1/IGHA2/IGHD/IGHG1/IGHG2/IGHG3/IGHG4/IGHM/IGHV1-18/IGHV1-24/IGHV1-3/IGHV1-45/IGHV1-58/IGHV1-69/IGHV1-69-2/IGHV1-69D/IGHV2-26/IGHV2-5/IGHV2-70/IGHV2-70D/IGHV3-11/IGHV3-…	138
BP	GO:0002460	adaptive immune response based on somatic recombination of immune receptors built from immunoglobulin superfamily domains	125/944	370/18800	5.03e-70	2.01e-67	1.76e-67	BATF/BTK/C1QA/C1QB/C1QC/CCL19/CCR2/CD19/CD28/CD80/CD8A/CLEC6A/CLEC7A/CR1/CR2/CXCL13/EBI3/EPHB2/FCER1G/FCER2/FCGR1A/FCGR2B/FCGR3A/FOXP3/GAPT/HLA-DMB/HLA-DOA/HLA-DOB/HLA-DPA1/HLA-DPB1/HLA-DQA1/HLA-DQA2/HLA-DQB2/HLA-DRA/HLA-G/IGHA1/IGHA2/IGHD/IGHG1/IGHG2/IGHG3/IGHG4/IGHM/IGHV1-18/IGHV1-24/IGHV1-3/IGHV1-45/IGHV1-58/IGHV1-69/IGHV1-69-2/IGHV1-69D/IGHV2-26/IGHV2-5/IGHV2-70/IGHV2-70D/IGHV3-11/IGHV3-13/IG…	125
BP	GO:0019724	B cell mediated immunity	99/944	219/18800	1.02e-69	3.73e-67	3.26e-67	BATF/BTK/C1QA/C1QB/C1QC/CD19/CD28/CR1/CR2/FCER1G/FCER2/FCGR1A/FCGR2B/FCGR3A/FOXP3/GAPT/HLA-DMB/HLA-DOA/HLA-DOB/HLA-DPA1/HLA-DPB1/HLA-DQA1/HLA-DQA2/HLA-DQB2/HLA-DRA/HLA-G/IGHA1/IGHA2/IGHD/IGHG1/IGHG2/IGHG3/IGHG4/IGHM/IGHV1-18/IGHV1-24/IGHV1-3/IGHV1-45/IGHV1-58/IGHV1-69/IGHV1-69-2/IGHV1-69D/IGHV2-26/IGHV2-5/IGHV2-70/IGHV2-70D/IGHV3-11/IGHV3-13/IGHV3-15/IGHV3-20/IGHV3-21/IGHV3-23/IGHV3-30/IGHV3-33/I…	99
BP	GO:0002253	activation of immune response	127/944	386/18800	1.37e-69	4.62e-67	4.04e-67	AIM2/BLK/BTK/C1QA/C1QB/C1QC/C3AR1/CARD11/CCR7/CD19/CD247/CD28/CD38/CD5L/CD79A/CD8A/CD8B/CLEC6A/CLEC7A/CR1/CR2/CTLA4/FCER1G/FCGR2B/FCRL3/FOXP3/FPR1/FPR2/FPR3/GPR33/HLA-DPB1/HMSD/IGHA1/IGHA2/IGHD/IGHG1/IGHG2/IGHG3/IGHG4/IGHM/IGHV1-18/IGHV1-24/IGHV1-3/IGHV1-45/IGHV1-58/IGHV1-69/IGHV1-69-2/IGHV1-69D/IGHV2-26/IGHV2-5/IGHV2-70/IGHV2-70D/IGHV3-11/IGHV3-13/IGHV3-15/IGHV3-20/IGHV3-21/IGHV3-23/IGHV3-30/IGH…	127
BP	GO:0050853	B cell receptor signaling pathway	79/944	131/18800	9.79e-69	3.07e-66	2.69e-66	BLK/BTK/CD19/CD38/CD79A/CTLA4/FCGR2B/FCRL3/IGHA1/IGHA2/IGHD/IGHG1/IGHG2/IGHG3/IGHG4/IGHM/IGHV1-18/IGHV1-24/IGHV1-3/IGHV1-45/IGHV1-58/IGHV1-69/IGHV1-69-2/IGHV1-69D/IGHV2-26/IGHV2-5/IGHV2-70/IGHV2-70D/IGHV3-11/IGHV3-13/IGHV3-15/IGHV3-20/IGHV3-21/IGHV3-23/IGHV3-30/IGHV3-33/IGHV3-35/IGHV3-38/IGHV3-43/IGHV3-48/IGHV3-49/IGHV3-53/IGHV3-64/IGHV3-64D/IGHV3-66/IGHV3-7/IGHV3-72/IGHV3-73/IGHV3-74/IGHV4-28/IG…	79
BP	GO:0016064	immunoglobulin mediated immune response	97/944	216/18800	5.78e-68	1.69e-65	1.48e-65	BATF/BTK/C1QA/C1QB/C1QC/CD19/CD28/CR1/CR2/FCER1G/FCER2/FCGR1A/FCGR2B/FCGR3A/FOXP3/GAPT/HLA-DMB/HLA-DOA/HLA-DOB/HLA-DPA1/HLA-DPB1/HLA-DQA1/HLA-DQA2/HLA-DQB2/HLA-DRA/IGHA1/IGHA2/IGHD/IGHG1/IGHG2/IGHG3/IGHG4/IGHM/IGHV1-18/IGHV1-24/IGHV1-3/IGHV1-45/IGHV1-58/IGHV1-69/IGHV1-69-2/IGHV1-69D/IGHV2-26/IGHV2-5/IGHV2-70/IGHV2-70D/IGHV3-11/IGHV3-13/IGHV3-15/IGHV3-20/IGHV3-21/IGHV3-23/IGHV3-30/IGHV3-33/IGHV3-3…	97
BP	GO:0002764	immune response-regulating signaling pathway	138/944	482/18800	5.03e-67	1.38e-64	1.21e-64	BLK/BTK/BTLA/C3AR1/CARD11/CCR7/CD19/CD200R1/CD247/CD28/CD33/CD38/CD79A/CD8A/CD8B/CLEC12B/CLEC4D/CLEC6A/CLEC7A/CR1/CR2/CTLA4/CTSS/FCER1G/FCGR2B/FCGR3A/FCRL3/FOXP3/FPR1/FPR2/FPR3/GFI1/GPR33/HLA-DPB1/HLA-G/IGHA1/IGHA2/IGHD/IGHG1/IGHG2/IGHG3/IGHG4/IGHM/IGHV1-18/IGHV1-24/IGHV1-3/IGHV1-45/IGHV1-58/IGHV1-69/IGHV1-69-2/IGHV1-69D/IGHV2-26/IGHV2-5/IGHV2-70/IGHV2-70D/IGHV3-11/IGHV3-13/IGHV3-15/IGHV3-20/IGHV…	138
BP	GO:0050864	regulation of B cell activation	92/944	200/18800	1.24e-65	3.2e-63	2.8e-63	BLK/BTK/CARD11/CD19/CD28/CD38/CR1/CTLA4/EPHB2/FCGR2B/FCRL3/FOXP3/IGHA1/IGHA2/IGHD/IGHG1/IGHG2/IGHG3/IGHG4/IGHM/IGHV1-18/IGHV1-24/IGHV1-3/IGHV1-45/IGHV1-58/IGHV1-69/IGHV1-69-2/IGHV1-69D/IGHV2-26/IGHV2-5/IGHV2-70/IGHV2-70D/IGHV3-11/IGHV3-13/IGHV3-15/IGHV3-20/IGHV3-21/IGHV3-23/IGHV3-30/IGHV3-33/IGHV3-35/IGHV3-38/IGHV3-43/IGHV3-48/IGHV3-49/IGHV3-53/IGHV3-64/IGHV3-64D/IGHV3-66/IGHV3-7/IGHV3-72/IGHV3-7…	92
BP	GO:0002455	humoral immune response mediated by circulating immunoglobulin	73/944	121/18800	1.45e-63	3.55e-61	3.1e-61	C1QA/C1QB/C1QC/CR1/CR2/FCER2/FCGR2B/IGHA1/IGHA2/IGHD/IGHG1/IGHG2/IGHG3/IGHG4/IGHM/IGHV1-18/IGHV1-24/IGHV1-3/IGHV1-45/IGHV1-58/IGHV1-69/IGHV1-69-2/IGHV1-69D/IGHV2-26/IGHV2-5/IGHV2-70/IGHV2-70D/IGHV3-11/IGHV3-13/IGHV3-15/IGHV3-20/IGHV3-21/IGHV3-23/IGHV3-30/IGHV3-33/IGHV3-35/IGHV3-38/IGHV3-43/IGHV3-48/IGHV3-49/IGHV3-53/IGHV3-64/IGHV3-64D/IGHV3-66/IGHV3-7/IGHV3-72/IGHV3-73/IGHV3-74/IGHV4-28/IGHV4-31/…	73
BP	GO:0050851	antigen receptor-mediated signaling pathway	98/944	244/18800	5.16e-63	1.19e-60	1.04e-60	BLK/BTK/CARD11/CCR7/CD19/CD247/CD28/CD38/CD79A/CD8A/CD8B/CTLA4/FCGR2B/FCRL3/FOXP3/HLA-DPB1/IGHA1/IGHA2/IGHD/IGHG1/IGHG2/IGHG3/IGHG4/IGHM/IGHV1-18/IGHV1-24/IGHV1-3/IGHV1-45/IGHV1-58/IGHV1-69/IGHV1-69-2/IGHV1-69D/IGHV2-26/IGHV2-5/IGHV2-70/IGHV2-70D/IGHV3-11/IGHV3-13/IGHV3-15/IGHV3-20/IGHV3-21/IGHV3-23/IGHV3-30/IGHV3-33/IGHV3-35/IGHV3-38/IGHV3-43/IGHV3-48/IGHV3-49/IGHV3-53/IGHV3-64/IGHV3-64D/IGHV3-6…	98
BP	GO:0006911	phagocytosis, engulfment	74/944	128/18800	1.77e-62	3.89e-60	3.4e-60	AIF1/CLEC7A/FCGR1A/FCGR2B/IGHA1/IGHA2/IGHD/IGHG1/IGHG2/IGHG3/IGHG4/IGHM/IGHV1-18/IGHV1-24/IGHV1-3/IGHV1-45/IGHV1-58/IGHV1-69/IGHV1-69-2/IGHV1-69D/IGHV2-26/IGHV2-5/IGHV2-70/IGHV2-70D/IGHV3-11/IGHV3-13/IGHV3-15/IGHV3-20/IGHV3-21/IGHV3-23/IGHV3-30/IGHV3-33/IGHV3-35/IGHV3-38/IGHV3-43/IGHV3-48/IGHV3-49/IGHV3-53/IGHV3-64/IGHV3-64D/IGHV3-66/IGHV3-7/IGHV3-72/IGHV3-73/IGHV3-74/IGHV4-28/IGHV4-31/IGHV4-34/I…	74
BP	GO:0006958	complement activation, classical pathway	68/944	108/18800	4.26e-61	8.92e-59	7.8e-59	C1QA/C1QB/C1QC/CR1/CR2/IGHA1/IGHA2/IGHD/IGHG1/IGHG2/IGHG3/IGHG4/IGHM/IGHV1-18/IGHV1-24/IGHV1-3/IGHV1-45/IGHV1-58/IGHV1-69/IGHV1-69-2/IGHV1-69D/IGHV2-26/IGHV2-5/IGHV2-70/IGHV2-70D/IGHV3-11/IGHV3-13/IGHV3-15/IGHV3-20/IGHV3-21/IGHV3-23/IGHV3-30/IGHV3-33/IGHV3-35/IGHV3-38/IGHV3-43/IGHV3-48/IGHV3-49/IGHV3-53/IGHV3-64/IGHV3-64D/IGHV3-66/IGHV3-7/IGHV3-72/IGHV3-73/IGHV3-74/IGHV4-28/IGHV4-31/IGHV4-34/IGHV…	68
BP	GO:0099024	plasma membrane invagination	74/944	137/18800	1.75e-59	3.5e-57	3.06e-57	AIF1/CLEC7A/FCGR1A/FCGR2B/IGHA1/IGHA2/IGHD/IGHG1/IGHG2/IGHG3/IGHG4/IGHM/IGHV1-18/IGHV1-24/IGHV1-3/IGHV1-45/IGHV1-58/IGHV1-69/IGHV1-69-2/IGHV1-69D/IGHV2-26/IGHV2-5/IGHV2-70/IGHV2-70D/IGHV3-11/IGHV3-13/IGHV3-15/IGHV3-20/IGHV3-21/IGHV3-23/IGHV3-30/IGHV3-33/IGHV3-35/IGHV3-38/IGHV3-43/IGHV3-48/IGHV3-49/IGHV3-53/IGHV3-64/IGHV3-64D/IGHV3-66/IGHV3-7/IGHV3-72/IGHV3-73/IGHV3-74/IGHV4-28/IGHV4-31/IGHV4-34/I…	74
BP	GO:0050871	positive regulation of B cell activation	77/944	152/18800	4.8e-59	9.16e-57	8.01e-57	BTK/CARD11/CD28/CD38/EPHB2/FCRL3/IGHA1/IGHA2/IGHD/IGHG1/IGHG2/IGHG3/IGHG4/IGHM/IGHV1-18/IGHV1-24/IGHV1-3/IGHV1-45/IGHV1-58/IGHV1-69/IGHV1-69-2/IGHV1-69D/IGHV2-26/IGHV2-5/IGHV2-70/IGHV2-70D/IGHV3-11/IGHV3-13/IGHV3-15/IGHV3-20/IGHV3-21/IGHV3-23/IGHV3-30/IGHV3-33/IGHV3-35/IGHV3-38/IGHV3-43/IGHV3-48/IGHV3-49/IGHV3-53/IGHV3-64/IGHV3-64D/IGHV3-66/IGHV3-7/IGHV3-72/IGHV3-73/IGHV3-74/IGHV4-28/IGHV4-31/IGH…	77
BP	GO:0006910	phagocytosis, recognition	65/944	102/18800	6.15e-59	1.13e-56	9.84e-57	CLEC7A/IGHA1/IGHA2/IGHD/IGHG1/IGHG2/IGHG3/IGHG4/IGHM/IGHV1-18/IGHV1-24/IGHV1-3/IGHV1-45/IGHV1-58/IGHV1-69/IGHV1-69-2/IGHV1-69D/IGHV2-26/IGHV2-5/IGHV2-70/IGHV2-70D/IGHV3-11/IGHV3-13/IGHV3-15/IGHV3-20/IGHV3-21/IGHV3-23/IGHV3-30/IGHV3-33/IGHV3-35/IGHV3-38/IGHV3-43/IGHV3-48/IGHV3-49/IGHV3-53/IGHV3-64/IGHV3-64D/IGHV3-66/IGHV3-7/IGHV3-72/IGHV3-73/IGHV3-74/IGHV4-28/IGHV4-31/IGHV4-34/IGHV4-39/IGHV4-4/IGH…	65
BP	GO:0006959	humoral immune response	105/944	317/18800	9.95e-58	1.75e-55	1.53e-55	C1QA/C1QB/C1QC/CCL13/CCR2/CCR7/CD28/CD5L/CR1/CR2/CXCL1/CXCL10/CXCL11/CXCL13/CXCL5/CXCL6/CXCL8/CXCL9/EBI3/FCER2/FCGR2B/H2BC10/H2BC7/IFNG/IGHA1/IGHA2/IGHD/IGHG1/IGHG2/IGHG3/IGHG4/IGHM/IGHV1-18/IGHV1-24/IGHV1-3/IGHV1-45/IGHV1-58/IGHV1-69/IGHV1-69-2/IGHV1-69D/IGHV2-26/IGHV2-5/IGHV2-70/IGHV2-70D/IGHV3-11/IGHV3-13/IGHV3-15/IGHV3-20/IGHV3-21/IGHV3-23/IGHV3-30/IGHV3-33/IGHV3-35/IGHV3-38/IGHV3-43/IGHV3-48…	105
BP	GO:0010324	membrane invagination	74/944	144/18800	2.31e-57	3.91e-55	3.42e-55	AIF1/CLEC7A/FCGR1A/FCGR2B/IGHA1/IGHA2/IGHD/IGHG1/IGHG2/IGHG3/IGHG4/IGHM/IGHV1-18/IGHV1-24/IGHV1-3/IGHV1-45/IGHV1-58/IGHV1-69/IGHV1-69-2/IGHV1-69D/IGHV2-26/IGHV2-5/IGHV2-70/IGHV2-70D/IGHV3-11/IGHV3-13/IGHV3-15/IGHV3-20/IGHV3-21/IGHV3-23/IGHV3-30/IGHV3-33/IGHV3-35/IGHV3-38/IGHV3-43/IGHV3-48/IGHV3-49/IGHV3-53/IGHV3-64/IGHV3-64D/IGHV3-66/IGHV3-7/IGHV3-72/IGHV3-73/IGHV3-74/IGHV4-28/IGHV4-31/IGHV4-34/I…	74
BP	GO:0042113	B cell activation	107/944	336/18800	6.91e-57	1.12e-54	9.83e-55	BATF/BLK/BTK/CARD11/CD180/CD19/CD28/CD38/CD79A/CHRNA4/CR1/CR2/CTLA4/CXCR5/EPHB2/FCGR2B/FCRL3/FOXP3/GAPT/IGHA1/IGHA2/IGHD/IGHG1/IGHG2/IGHG3/IGHG4/IGHM/IGHV1-18/IGHV1-24/IGHV1-3/IGHV1-45/IGHV1-58/IGHV1-69/IGHV1-69-2/IGHV1-69D/IGHV2-26/IGHV2-5/IGHV2-70/IGHV2-70D/IGHV3-11/IGHV3-13/IGHV3-15/IGHV3-20/IGHV3-21/IGHV3-23/IGHV3-30/IGHV3-33/IGHV3-35/IGHV3-38/IGHV3-43/IGHV3-48/IGHV3-49/IGHV3-53/IGHV3-64/IGHV…	107
BP	GO:0006956	complement activation	70/944	131/18800	7.38e-56	1.16e-53	1.01e-53	C1QA/C1QB/C1QC/CD5L/CR1/CR2/IGHA1/IGHA2/IGHD/IGHG1/IGHG2/IGHG3/IGHG4/IGHM/IGHV1-18/IGHV1-24/IGHV1-3/IGHV1-45/IGHV1-58/IGHV1-69/IGHV1-69-2/IGHV1-69D/IGHV2-26/IGHV2-5/IGHV2-70/IGHV2-70D/IGHV3-11/IGHV3-13/IGHV3-15/IGHV3-20/IGHV3-21/IGHV3-23/IGHV3-30/IGHV3-33/IGHV3-35/IGHV3-38/IGHV3-43/IGHV3-48/IGHV3-49/IGHV3-53/IGHV3-64/IGHV3-64D/IGHV3-66/IGHV3-7/IGHV3-72/IGHV3-73/IGHV3-74/IGHV4-28/IGHV4-31/IGHV4-34…	70
BP	GO:0006909	phagocytosis	97/944	310/18800	8.96e-51	1.36e-48	1.19e-48	AIF1/CCR2/CEACAM4/CLEC7A/CORO1A/DOCK2/FCER1G/FCGR1A/FCGR2B/FPR2/ICAM3/IFNG/IGHA1/IGHA2/IGHD/IGHG1/IGHG2/IGHG3/IGHG4/IGHM/IGHV1-18/IGHV1-24/IGHV1-3/IGHV1-45/IGHV1-58/IGHV1-69/IGHV1-69-2/IGHV1-69D/IGHV2-26/IGHV2-5/IGHV2-70/IGHV2-70D/IGHV3-11/IGHV3-13/IGHV3-15/IGHV3-20/IGHV3-21/IGHV3-23/IGHV3-30/IGHV3-33/IGHV3-35/IGHV3-38/IGHV3-43/IGHV3-48/IGHV3-49/IGHV3-53/IGHV3-64/IGHV3-64D/IGHV3-66/IGHV3-7/IGHV3-…	97
BP	GO:0008037	cell recognition	79/944	228/18800	3.81e-45	5.58e-43	4.87e-43	CCL19/CCL21/CCR7/CD5/CD6/CLEC7A/CNTNAP2/CRTAM/DOCK2/EMB/EPHB2/IGHA1/IGHA2/IGHD/IGHG1/IGHG2/IGHG3/IGHG4/IGHM/IGHV1-18/IGHV1-24/IGHV1-3/IGHV1-45/IGHV1-58/IGHV1-69/IGHV1-69-2/IGHV1-69D/IGHV2-26/IGHV2-5/IGHV2-70/IGHV2-70D/IGHV3-11/IGHV3-13/IGHV3-15/IGHV3-20/IGHV3-21/IGHV3-23/IGHV3-30/IGHV3-33/IGHV3-35/IGHV3-38/IGHV3-43/IGHV3-48/IGHV3-49/IGHV3-53/IGHV3-64/IGHV3-64D/IGHV3-66/IGHV3-7/IGHV3-72/IGHV3-73/I…	79
BP	GO:0042742	defense response to bacterium	98/944	364/18800	8.96e-45	1.27e-42	1.11e-42	BPIFA2/C10orf99/CLEC4D/CXCL13/CXCL6/FCER1G/FPR2/GSDMA/H2BC10/H2BC7/HAMP/IGHA1/IGHA2/IGHD/IGHG1/IGHG2/IGHG3/IGHG4/IGHM/IGHV1-18/IGHV1-24/IGHV1-3/IGHV1-45/IGHV1-58/IGHV1-69/IGHV1-69-2/IGHV1-69D/IGHV2-26/IGHV2-5/IGHV2-70/IGHV2-70D/IGHV3-11/IGHV3-13/IGHV3-15/IGHV3-20/IGHV3-21/IGHV3-23/IGHV3-30/IGHV3-33/IGHV3-35/IGHV3-38/IGHV3-43/IGHV3-48/IGHV3-49/IGHV3-53/IGHV3-64/IGHV3-64D/IGHV3-66/IGHV3-7/IGHV3-72/…	98
BP	GO:0050863	regulation of T cell activation	79/944	342/18800	3.94e-31	5.41e-29	4.73e-29	ADAM8/AIF1/CARD11/CCL19/CCL21/CCL5/CCR2/CCR7/CD2/CD28/CD3E/CD5/CD6/CD80/CLECL1/CORO1A/CR1/CRTAM/CTLA4/EBI3/FCGR2B/FOXP3/HLA-DMB/HLA-DOA/HLA-DOB/HLA-DPA1/HLA-DPB1/HLA-DQA1/HLA-DQA2/HLA-DQB2/HLA-DRA/HLA-G/ICOS/IFNG/IGF2/IL10/IL12RB1/IL2/IL20RB/IL21/IL27/IL2RA/IL7R/IRF4/KLRC4-KLRK1/KLRK1/LAG3/LAPTM5/LAX1/LCK/LGALS7B/LILRB4/NCKAP1L/NOD2/PCK1/PDCD1LG2/PLA2G2D/PTPN22/PTPRC/RAC2/RHOH/SIRPB1/SIRPG/SIT1/S…	79
BP	GO:0007159	leukocyte cell-cell adhesion	79/944	381/18800	9.33e-28	1.24e-25	1.09e-25	ADAM8/AIF1/CARD11/CCL19/CCL21/CCL5/CCR2/CCR7/CD28/CD3E/CD5/CD6/CD80/CLECL1/CORO1A/CR1/CRTAM/CTLA4/EBI3/FCGR2B/FERMT3/FOXP3/HAS2/HLA-DMB/HLA-DOA/HLA-DOB/HLA-DPA1/HLA-DPB1/HLA-DQA1/HLA-DQA2/HLA-DQB2/HLA-DRA/HLA-G/ICOS/IFNG/IGF2/IL10/IL12RB1/IL2/IL20RB/IL21/IL2RA/IL7R/ITGAL/ITGB2/KLRC4-KLRK1/KLRK1/LAG3/LAPTM5/LAX1/LCK/LGALS7B/LILRB4/NCKAP1L/NOD2/OLR1/PCK1/PDCD1LG2/PLA2G2D/PTAFR/PTPN22/PTPRC/RAC2/RHO…	79
BP	GO:1903037	regulation of leukocyte cell-cell adhesion	74/944	344/18800	4.12e-27	5.32e-25	4.65e-25	ADAM8/AIF1/CARD11/CCL19/CCL21/CCL5/CCR2/CCR7/CD28/CD3E/CD5/CD6/CD80/CLECL1/CORO1A/CR1/CRTAM/CTLA4/EBI3/FCGR2B/FOXP3/HAS2/HLA-DMB/HLA-DOA/HLA-DOB/HLA-DPA1/HLA-DPB1/HLA-DQA1/HLA-DQA2/HLA-DQB2/HLA-DRA/HLA-G/ICOS/IFNG/IGF2/IL10/IL12RB1/IL2/IL20RB/IL21/IL2RA/IL7R/ITGB2/KLRC4-KLRK1/KLRK1/LAG3/LAPTM5/LAX1/LCK/LGALS7B/LILRB4/NCKAP1L/NOD2/PCK1/PDCD1LG2/PLA2G2D/PTAFR/PTPN22/PTPRC/RHOH/SIRPB1/SIRPG/SLAMF1/S…	74
BP	GO:1903039	positive regulation of leukocyte cell-cell adhesion	60/944	245/18800	2.69e-25	3.37e-23	2.95e-23	ADAM8/AIF1/CARD11/CCL19/CCL21/CCL5/CCR2/CCR7/CD28/CD3E/CD5/CD6/CD80/CLECL1/CORO1A/CR1/EBI3/FOXP3/HAS2/HLA-DMB/HLA-DOA/HLA-DOB/HLA-DPA1/HLA-DPB1/HLA-DQA1/HLA-DQA2/HLA-DQB2/HLA-DRA/HLA-G/ICOS/IFNG/IGF2/IL12RB1/IL2/IL21/IL2RA/IL7R/ITGB2/KLRC4-KLRK1/KLRK1/LCK/LILRB4/NCKAP1L/NOD2/PCK1/PDCD1LG2/PTAFR/PTPN22/PTPRC/RHOH/SIRPB1/SIRPG/SLAMF1/TESPA1/TNFSF13B/VAV1/XCL1/CD27/SASH3/CD86	60
BP	GO:0050870	positive regulation of T cell activation	57/944	223/18800	4.22e-25	5.15e-23	4.5e-23	ADAM8/AIF1/CARD11/CCL19/CCL21/CCL5/CCR2/CCR7/CD28/CD3E/CD5/CD6/CD80/CLECL1/CORO1A/CR1/EBI3/FOXP3/HLA-DMB/HLA-DOA/HLA-DOB/HLA-DPA1/HLA-DPB1/HLA-DQA1/HLA-DQA2/HLA-DQB2/HLA-DRA/HLA-G/ICOS/IFNG/IGF2/IL12RB1/IL2/IL21/IL2RA/IL7R/KLRC4-KLRK1/KLRK1/LCK/LILRB4/NCKAP1L/NOD2/PCK1/PDCD1LG2/PTPN22/PTPRC/RHOH/SIRPB1/SIRPG/SLAMF1/TESPA1/TNFSF13B/VAV1/XCL1/CD27/SASH3/CD86	57
BP	GO:0070661	leukocyte proliferation	69/944	330/18800	1.41e-24	1.67e-22	1.46e-22	AIF1/BLK/BTK/CARD11/CCL19/CCL5/CCR2/CD180/CD19/CD28/CD38/CD3E/CD6/CD79A/CD80/CLECL1/CORO1A/CR1/CR2/CRTAM/CSF1R/CSF2/CTLA4/DOCK2/EBI3/EPHB2/FCGR2B/FCGR3A/FCRL3/FOXP3/GAPT/GREM1/HLA-DMB/HLA-DPA1/HLA-DPB1/HLA-G/IGF2/IKZF3/IL10/IL12RB1/IL2/IL20RB/IL21/IL27/IL2RA/IL7R/LGALS7B/LILRB4/LST1/MNDA/MZB1/NCKAP1L/PDCD1LG2/PLA2G2D/PTPN22/PTPRC/RAC2/SLAMF1/SPN/TNFRSF13B/TNFSF13B/TNFSF8/TREM2/TYROBP/VSIG4/XCL1/S…	69
BP	GO:0046651	lymphocyte proliferation	65/944	296/18800	1.86e-24	2.15e-22	1.88e-22	AIF1/BLK/BTK/CARD11/CCL19/CCL5/CCR2/CD180/CD19/CD28/CD38/CD3E/CD6/CD79A/CD80/CLECL1/CORO1A/CR1/CR2/CRTAM/CTLA4/DOCK2/EBI3/EPHB2/FCGR2B/FCGR3A/FCRL3/FOXP3/GAPT/HLA-DMB/HLA-DPA1/HLA-DPB1/HLA-G/IGF2/IKZF3/IL10/IL12RB1/IL2/IL20RB/IL21/IL27/IL2RA/IL7R/LGALS7B/LILRB4/LST1/MNDA/MZB1/NCKAP1L/PDCD1LG2/PLA2G2D/PTPN22/PTPRC/RAC2/SLAMF1/SPN/TNFRSF13B/TNFSF13B/TNFSF8/TYROBP/VSIG4/XCL1/SASH3/MS4A1/CD86	65
BP	GO:0070663	regulation of leukocyte proliferation	60/944	254/18800	2.06e-24	2.33e-22	2.03e-22	AIF1/BLK/BTK/CARD11/CCL19/CCL5/CCR2/CD28/CD38/CD3E/CD6/CD80/CLECL1/CORO1A/CR1/CRTAM/CSF1R/CSF2/CTLA4/EBI3/EPHB2/FCGR2B/FCGR3A/FCRL3/FOXP3/GREM1/HLA-DMB/HLA-DPA1/HLA-DPB1/HLA-G/IGF2/IKZF3/IL10/IL12RB1/IL2/IL20RB/IL21/IL27/IL2RA/LGALS7B/LILRB4/LST1/MNDA/MZB1/NCKAP1L/PDCD1LG2/PLA2G2D/PTPN22/PTPRC/RAC2/SLAMF1/SPN/TNFRSF13B/TNFSF13B/TNFSF8/TYROBP/VSIG4/XCL1/SASH3/CD86	60
BP	GO:0022407	regulation of cell-cell adhesion	82/944	456/18800	2.13e-24	2.34e-22	2.05e-22	ADAM8/AIF1/BLK/CARD11/CCL19/CCL21/CCL5/CCR2/CCR7/CD28/CD3E/CD5/CD6/CD80/CLECL1/CORO1A/CR1/CRTAM/CTLA4/CXCL13/EBI3/FCGR2B/FERMT3/FOXP3/HAS2/HLA-DMB/HLA-DOA/HLA-DOB/HLA-DPA1/HLA-DPB1/HLA-DQA1/HLA-DQA2/HLA-DQB2/HLA-DRA/HLA-G/ICOS/IFNG/IGF2/IL10/IL12RB1/IL2/IL20RB/IL21/IL2RA/IL7R/ITGB2/KLRC4-KLRK1/KLRK1/LAG3/LAPTM5/LAX1/LCK/LGALS7B/LILRB4/NCKAP1L/NOD2/PCK1/PDCD1LG2/PDPN/PLA2G2D/PLG/PTAFR/PTPN22/PTPRC…	82
BP	GO:0050670	regulation of lymphocyte proliferation	57/944	230/18800	2.29e-24	2.45e-22	2.14e-22	AIF1/BLK/BTK/CARD11/CCL19/CCL5/CCR2/CD28/CD38/CD3E/CD6/CD80/CLECL1/CORO1A/CR1/CRTAM/CTLA4/EBI3/EPHB2/FCGR2B/FCGR3A/FCRL3/FOXP3/HLA-DMB/HLA-DPA1/HLA-DPB1/HLA-G/IGF2/IKZF3/IL10/IL12RB1/IL2/IL20RB/IL21/IL27/IL2RA/LGALS7B/LILRB4/LST1/MNDA/MZB1/NCKAP1L/PDCD1LG2/PLA2G2D/PTPN22/PTPRC/RAC2/SLAMF1/SPN/TNFRSF13B/TNFSF13B/TNFSF8/TYROBP/VSIG4/XCL1/SASH3/CD86	57
BP	GO:0032943	mononuclear cell proliferation	65/944	300/18800	4.1e-24	4.29e-22	3.75e-22	AIF1/BLK/BTK/CARD11/CCL19/CCL5/CCR2/CD180/CD19/CD28/CD38/CD3E/CD6/CD79A/CD80/CLECL1/CORO1A/CR1/CR2/CRTAM/CTLA4/DOCK2/EBI3/EPHB2/FCGR2B/FCGR3A/FCRL3/FOXP3/GAPT/HLA-DMB/HLA-DPA1/HLA-DPB1/HLA-G/IGF2/IKZF3/IL10/IL12RB1/IL2/IL20RB/IL21/IL27/IL2RA/IL7R/LGALS7B/LILRB4/LST1/MNDA/MZB1/NCKAP1L/PDCD1LG2/PLA2G2D/PTPN22/PTPRC/RAC2/SLAMF1/SPN/TNFRSF13B/TNFSF13B/TNFSF8/TYROBP/VSIG4/XCL1/SASH3/MS4A1/CD86	65
BP	GO:0032944	regulation of mononuclear cell proliferation	57/944	233/18800	4.61e-24	4.71e-22	4.12e-22	AIF1/BLK/BTK/CARD11/CCL19/CCL5/CCR2/CD28/CD38/CD3E/CD6/CD80/CLECL1/CORO1A/CR1/CRTAM/CTLA4/EBI3/EPHB2/FCGR2B/FCGR3A/FCRL3/FOXP3/HLA-DMB/HLA-DPA1/HLA-DPB1/HLA-G/IGF2/IKZF3/IL10/IL12RB1/IL2/IL20RB/IL21/IL27/IL2RA/LGALS7B/LILRB4/LST1/MNDA/MZB1/NCKAP1L/PDCD1LG2/PLA2G2D/PTPN22/PTPRC/RAC2/SLAMF1/SPN/TNFRSF13B/TNFSF13B/TNFSF8/TYROBP/VSIG4/XCL1/SASH3/CD86	57
BP	GO:1903131	mononuclear cell differentiation	79/944	433/18800	5.95e-24	5.94e-22	5.2e-22	ADAM8/BATF/BCL11B/BLK/BTK/CARD11/CCL19/CCR2/CCR7/CD19/CD2/CD28/CD3D/CD3E/CD3G/CD79A/CD80/CD8A/CLEC4D/CR1/CR2/CRTAM/CSF1R/CSF2/CTLA4/DOCK2/EOMES/FCER1G/FCGR2B/FCRL3/FOXP3/GPR18/GPR68/HLA-DOA/HLA-DRA/HLA-G/IFNG/IKZF1/IKZF3/IL10/IL12RB1/IL2/IL21/IL27/IL2RA/IL7R/IRF4/ITK/LAG3/LCK/LILRB4/LY9/NCKAP1L/PCK1/PLA2G2D/POU2AF1/PTPN22/PTPRC/RHOH/SLAMF1/SLAMF6/SLAMF8/SPN/TESPA1/THEMIS/TNFSF13B/TNFSF8/TOX/TREM2…	79
BP	GO:0001819	positive regulation of cytokine production	83/944	475/18800	7.98e-24	7.79e-22	6.82e-22	ADAM8/AIF1/AIM2/ALOX15B/BATF/C3AR1/CARD11/CCL19/CCR2/CCR7/CD2/CD244/CD28/CD3E/CD6/CD80/CD84/CLEC6A/CLEC7A/CLEC9A/CLECL1/CRTAM/CSF1R/CSF2/CYBB/CYP1B1/EBI3/EPHB2/EREG/F3/FCER1G/FOXP3/GBP5/HGF/HLA-DPA1/HLA-DPB1/HLA-G/IFNG/IGHD/IL10/IL12RB1/IL12RB2/IL2/IL20RB/IL21/IL26/IL27/IRF4/ITK/KLRC4-KLRK1/KLRK1/LAPTM5/LTA/LTB/LUM/LY9/LY96/MNDA/NLRC4/NOD2/PAEP/POU2AF1/PTAFR/PTPN22/PTPRC/PYHIN1/SAA1/SCIMP/SLAMF1/…	83
BP	GO:0022409	positive regulation of cell-cell adhesion	63/944	291/18800	2.2e-23	2.1e-21	1.84e-21	ADAM8/AIF1/CARD11/CCL19/CCL21/CCL5/CCR2/CCR7/CD28/CD3E/CD5/CD6/CD80/CLECL1/CORO1A/CR1/CXCL13/EBI3/FOXP3/HAS2/HLA-DMB/HLA-DOA/HLA-DOB/HLA-DPA1/HLA-DPB1/HLA-DQA1/HLA-DQA2/HLA-DQB2/HLA-DRA/HLA-G/ICOS/IFNG/IGF2/IL10/IL12RB1/IL2/IL21/IL2RA/IL7R/ITGB2/KLRC4-KLRK1/KLRK1/LCK/LILRB4/NCKAP1L/NOD2/PCK1/PDCD1LG2/PDPN/PTAFR/PTPN22/PTPRC/RHOH/SIRPB1/SIRPG/SLAMF1/TESPA1/TNFSF13B/VAV1/XCL1/CD27/SASH3/CD86	63
BP	GO:0030098	lymphocyte differentiation	72/944	382/18800	9e-23	8.42e-21	7.36e-21	ADAM8/BATF/BCL11B/BTK/CARD11/CCL19/CCR2/CCR7/CD19/CD2/CD28/CD3D/CD3E/CD3G/CD79A/CD80/CD8A/CLEC4D/CR1/CR2/CRTAM/CTLA4/DOCK2/EOMES/FCER1G/FCGR2B/FCRL3/FOXP3/GPR18/HLA-DOA/HLA-DRA/HLA-G/IFNG/IKZF1/IKZF3/IL10/IL12RB1/IL2/IL21/IL27/IL2RA/IL7R/IRF4/ITK/LAG3/LCK/LILRB4/LY9/NCKAP1L/PCK1/PLA2G2D/POU2AF1/PTPN22/PTPRC/RHOH/SLAMF1/SLAMF6/SLAMF8/SPN/TESPA1/THEMIS/TNFSF13B/TNFSF8/TOX/VAV1/WNT1/ZNF683/CD27/SASH…	72
BP	GO:0002697	regulation of immune effector process	68/944	353/18800	4.1e-22	3.75e-20	3.28e-20	BLK/BTK/CCL19/CCR2/CD244/CD28/CD5L/CD80/CD84/CD96/CLEC12B/CLEC7A/CR1/CR2/CRTAM/CXCL6/EPHB2/FCER2/FCGR2B/FCRL3/FOXP3/HLA-DMB/HLA-DRA/HLA-G/IFNG/IL10/IL12RB1/IL2/IL20RB/IL21/IL27/IL7R/IRF4/ITGB2/KLK3/KLRC2/KLRC4/KLRC4-KLRK1/KLRK1/LAG3/LAPTM5/LILRB4/LTA/MZB1/NCF1/NCKAP1L/NOD2/PCK1/PTAFR/PTPN22/PTPRC/RAC2/SCIMP/SH2D1A/SLAMF1/SLAMF6/SLAMF8/SLC22A13/TREM2/TYROBP/VAV1/VSIG4/WAS/XCL1/ZNF683/SASH3/CD86/SP…	68
BP	GO:0030217	T cell differentiation	58/944	263/18800	4.88e-22	4.38e-20	3.83e-20	ADAM8/BATF/BCL11B/CARD11/CCL19/CCR2/CCR7/CD2/CD28/CD3D/CD3E/CD3G/CD80/CD8A/CLEC4D/CR1/CRTAM/CTLA4/DOCK2/EOMES/FCER1G/FOXP3/GPR18/HLA-DOA/HLA-DRA/HLA-G/IFNG/IL12RB1/IL2/IL21/IL27/IL2RA/IL7R/IRF4/ITK/LAG3/LCK/LILRB4/LY9/NCKAP1L/PCK1/PLA2G2D/PTPN22/PTPRC/RHOH/SLAMF6/SPN/TESPA1/THEMIS/TNFSF8/TOX/VAV1/WNT1/ZNF683/CD27/SASH3/CD86/SPI1	58
BP	GO:0050900	leukocyte migration	69/944	384/18800	1.18e-20	1.03e-18	9.05e-19	ADAM8/AIF1/ASB2/C10orf99/C3AR1/CALCA/CCL11/CCL13/CCL18/CCL19/CCL21/CCL4/CCL5/CCL7/CCR1/CCR2/CCR5/CCR7/CD200R1/CNR2/CORO1A/CRTAM/CSF1R/CSF3R/CXCL1/CXCL10/CXCL11/CXCL13/CXCL5/CXCL6/CXCL8/CXCL9/CXCR3/CXCR5/EDN3/F7/FCER1G/FPR2/GPR15/GPR18/GREM1/IL10/ITGAL/ITGB2/KLRC4-KLRK1/KLRK1/LCK/MYO1G/NCKAP1L/NOD2/P2RY12/PLG/PTAFR/RAC2/RHOH/SAA1/SCG2/SELL/SLAMF1/SLAMF8/SPN/TNFRSF11A/TNFRSF18/TREM2/TRPM2/VAV1/XCL1…	69
BP	GO:0030595	leukocyte chemotaxis	53/944	236/18800	1.28e-20	1.1e-18	9.61e-19	ADAM8/AIF1/C10orf99/C3AR1/CALCA/CCL11/CCL13/CCL18/CCL19/CCL21/CCL4/CCL5/CCL7/CCR1/CCR2/CCR5/CCR7/CNR2/CORO1A/CSF1R/CSF3R/CXCL1/CXCL10/CXCL11/CXCL13/CXCL5/CXCL6/CXCL8/CXCL9/CXCR5/EDN3/F7/FCER1G/FPR2/GPR18/GREM1/IL10/ITGB2/KLRC4-KLRK1/KLRK1/NCKAP1L/NOD2/RAC2/SAA1/SCG2/SLAMF1/SLAMF8/TNFRSF11A/TRPM2/VAV1/XCL1/XCL2/SPI1	53
BP	GO:0042129	regulation of T cell proliferation	44/944	174/18800	1.86e-19	1.58e-17	1.38e-17	AIF1/CARD11/CCL19/CCL5/CCR2/CD28/CD3E/CD6/CD80/CLECL1/CORO1A/CR1/CRTAM/CTLA4/EBI3/FOXP3/HLA-DMB/HLA-DPA1/HLA-DPB1/HLA-G/IGF2/IL10/IL12RB1/IL2/IL20RB/IL21/IL27/IL2RA/LGALS7B/LILRB4/NCKAP1L/PDCD1LG2/PLA2G2D/PTPN22/PTPRC/RAC2/SLAMF1/SPN/TNFSF13B/TNFSF8/VSIG4/XCL1/SASH3/CD86	44
BP	GO:0060326	cell chemotaxis	60/944	315/18800	2.18e-19	1.81e-17	1.58e-17	ADAM8/AIF1/C10orf99/C3AR1/CALCA/CCL11/CCL13/CCL18/CCL19/CCL21/CCL4/CCL5/CCL7/CCR1/CCR2/CCR4/CCR5/CCR7/CCR8/CNR2/CORO1A/CSF1R/CSF3R/CXCL1/CXCL10/CXCL11/CXCL13/CXCL5/CXCL6/CXCL8/CXCL9/CXCR3/CXCR5/CXCR6/EDN3/F7/FCER1G/FPR2/GPR18/GREM1/HGF/IL10/ITGB2/KLRC4-KLRK1/KLRK1/NCKAP1L/NOD2/NR4A1/RAC2/SAA1/SCG2/SLAMF1/SLAMF8/TNFRSF11A/TRPM2/VAV1/XCL1/XCL2/XCR1/SPI1	60
BP	GO:0032103	positive regulation of response to external stimulus	71/944	442/18800	2.06e-18	1.67e-16	1.46e-16	ADAM8/AIF1/AIM2/ALOX5AP/BTK/C3AR1/CCL19/CCL21/CCL4/CCL5/CCL7/CCR1/CCR2/CCR4/CCR7/CD180/CD28/CEBPA/CLEC6A/CLEC7A/CRTAM/CSF1R/CXCL10/CXCL13/CXCL8/EDN3/EREG/F3/F7/FABP4/FPR2/GBP5/HLA-G/IFNG/IL2/IL21/KLK3/KLRC2/KLRC4/KLRC4-KLRK1/KLRK1/LAG3/LTA/LY86/LY96/MNDA/NCKAP1L/NKG7/NLRC4/NOD2/P2RY12/PLG/PYHIN1/RAC2/SCG2/SCIMP/SH2D1A/SLAMF1/SLAMF6/TLR10/TLR2/TLR7/TLR8/TNFRSF11A/TREM2/TYROBP/VAV1/XCL1/XCL2/ZBP1/S…	71
BP	GO:0032609	interferon-gamma production	35/944	117/18800	2.84e-18	2.23e-16	1.95e-16	CCR2/CCR7/CD2/CD244/CD3E/CD96/CLEC7A/CR1/CRTAM/EBI3/FOXP3/HLA-DPA1/HLA-DPB1/IL10/IL12RB1/IL12RB2/IL2/IL20RB/IL21/IL27/KLRC4-KLRK1/KLRK1/LAPTM5/LGALS7B/LILRB4/LTA/NOD2/PDCD1LG2/PTPN22/SLAMF1/SLAMF6/TLR7/TLR8/XCL1/SASH3	35
BP	GO:0032649	regulation of interferon-gamma production	35/944	117/18800	2.84e-18	2.23e-16	1.95e-16	CCR2/CCR7/CD2/CD244/CD3E/CD96/CLEC7A/CR1/CRTAM/EBI3/FOXP3/HLA-DPA1/HLA-DPB1/IL10/IL12RB1/IL12RB2/IL2/IL20RB/IL21/IL27/KLRC4-KLRK1/KLRK1/LAPTM5/LGALS7B/LILRB4/LTA/NOD2/PDCD1LG2/PTPN22/SLAMF1/SLAMF6/TLR7/TLR8/XCL1/SASH3	35
BP	GO:0002683	negative regulation of immune system process	68/944	425/18800	1.38e-17	1.06e-15	9.27e-16	AMBP/BLK/BTK/C1QC/CCL21/CCR2/CD200R1/CD80/CD84/CD96/CLEC12B/CNR2/CR1/CR2/CRTAM/CST7/CTLA4/FCGR2B/FCRL3/FOXP3/GPR18/GPR55/GPR68/GREM1/HLA-DOA/HLA-DOB/HLA-G/IL10/IL2/IL20RB/IL2RA/IL7R/KLRC4-KLRK1/KLRK1/LAG3/LAPTM5/LAX1/LGALS7B/LILRB4/LST1/MILR1/MNDA/NCKAP1L/NOD2/PDCD1/PDCD1LG2/PLA2G2D/PTPN22/PTPRC/SAMSN1/SH2D1A/SLAMF1/SLAMF8/SPN/TBC1D10C/TIGIT/TNFRSF13B/TREM2/TYROBP/UBASH3A/VSIG4/XCL1/CD300LF/LILRB…	68
BP	GO:0002699	positive regulation of immune effector process	50/944	248/18800	2e-17	1.52e-15	1.33e-15	BLK/BTK/CCL19/CCR2/CD244/CD28/CD80/CD84/CLEC7A/CR1/CRTAM/EPHB2/FCER2/FOXP3/HLA-DMB/HLA-DRA/HLA-G/IFNG/IL10/IL12RB1/IL2/IL21/ITGB2/KLK3/KLRC2/KLRC4/KLRC4-KLRK1/KLRK1/LAG3/LAPTM5/LTA/MZB1/NOD2/PCK1/PTAFR/PTPN22/PTPRC/RAC2/SCIMP/SH2D1A/SLAMF1/SLAMF6/SLC22A13/TREM2/TYROBP/VAV1/XCL1/SASH3/CD86/SPI1	50
BP	GO:0042098	T cell proliferation	45/944	204/18800	2.23e-17	1.66e-15	1.45e-15	AIF1/CARD11/CCL19/CCL5/CCR2/CD28/CD3E/CD6/CD80/CLECL1/CORO1A/CR1/CRTAM/CTLA4/DOCK2/EBI3/FOXP3/HLA-DMB/HLA-DPA1/HLA-DPB1/HLA-G/IGF2/IL10/IL12RB1/IL2/IL20RB/IL21/IL27/IL2RA/LGALS7B/LILRB4/NCKAP1L/PDCD1LG2/PLA2G2D/PTPN22/PTPRC/RAC2/SLAMF1/SPN/TNFSF13B/TNFSF8/VSIG4/XCL1/SASH3/CD86	45
BP	GO:0045785	positive regulation of cell adhesion	69/944	446/18800	4.84e-17	3.54e-15	3.1e-15	ADAM8/AIF1/CARD11/CCL19/CCL21/CCL5/CCR2/CCR7/CD28/CD3E/CD5/CD6/CD80/CLECL1/CORO1A/CR1/CXCL13/EBI3/EGFL6/FOXP3/FRMD5/HAS2/HLA-DMB/HLA-DOA/HLA-DOB/HLA-DPA1/HLA-DPB1/HLA-DQA1/HLA-DQA2/HLA-DQB2/HLA-DRA/HLA-G/IBSP/ICOS/IFNG/IGF2/IL10/IL12RB1/IL2/IL21/IL2RA/IL7R/ITGB2/KLRC4-KLRK1/KLRK1/LCK/LILRB4/NCKAP1L/NOD2/P2RY12/PCK1/PDCD1LG2/PDPN/PTAFR/PTPN22/PTPRC/RHOH/SAA1/SIRPB1/SIRPG/SLAMF1/TESPA1/TNFRSF18/TNF…	69
BP	GO:0046631	alpha-beta T cell activation	39/944	158/18800	5.28e-17	3.81e-15	3.33e-15	BATF/BCL11B/CCL19/CCR2/CD28/CD3E/CD80/CLEC4A/CRTAM/DOCK2/EBI3/EOMES/FOXP3/GPR18/HLA-DRA/IFNG/IL12RB1/IL2/IL21/IL27/IRF4/ITK/LGALS7B/LILRB4/LY9/NCKAP1L/NKG7/PLA2G2D/PTPN22/PTPRC/SLAMF6/SPN/TNFSF8/TOX/WDFY4/XCL1/ZNF683/SASH3/CD86	39
BP	GO:0002703	regulation of leukocyte mediated immunity	48/944	236/18800	6.13e-17	4.34e-15	3.8e-15	BLK/BTK/CCR2/CD28/CD84/CD96/CLEC12B/CLEC7A/CR1/CR2/CRTAM/CXCL6/FCER2/FCGR2B/FOXP3/HLA-DRA/HLA-G/IL10/IL12RB1/IL2/IL20RB/IL21/IL7R/ITGB2/KLRC2/KLRC4/KLRC4-KLRK1/KLRK1/LAG3/LILRB4/LTA/NCKAP1L/NOD2/PTAFR/PTPRC/RAC2/SCIMP/SH2D1A/SLAMF1/SLAMF6/SLC22A13/TREM2/TYROBP/VAV1/WAS/XCL1/SASH3/SPI1	48
BP	GO:0070098	chemokine-mediated signaling pathway	29/944	89/18800	1.73e-16	1.21e-14	1.05e-14	CCL11/CCL13/CCL18/CCL19/CCL21/CCL4/CCL5/CCL7/CCR1/CCR2/CCR4/CCR5/CCR7/CCR8/CXCL1/CXCL10/CXCL11/CXCL13/CXCL5/CXCL6/CXCL8/CXCL9/CXCR3/CXCR5/CXCR6/TREM2/XCL1/XCL2/XCR1	29
BP	GO:0002695	negative regulation of leukocyte activation	42/944	193/18800	4.41e-16	3.03e-14	2.65e-14	BLK/BTK/CCR2/CD80/CD84/CNR2/CR1/CRTAM/CST7/CTLA4/FCGR2B/FOXP3/HLA-G/IL10/IL2/IL20RB/IL2RA/LAG3/LAPTM5/LAX1/LGALS7B/LILRB4/LST1/MILR1/MNDA/NCKAP1L/PDCD1LG2/PLA2G2D/PTPN22/PTPRC/SAMSN1/SPN/TBC1D10C/TIGIT/TNFRSF13B/TYROBP/VSIG4/XCL1/CD300LF/TNFAIP8L2/CD86/SPI1	42
BP	GO:0097529	myeloid leukocyte migration	46/944	229/18800	4.54e-16	3.07e-14	2.69e-14	ADAM8/AIF1/C3AR1/CALCA/CCL11/CCL13/CCL18/CCL19/CCL21/CCL4/CCL5/CCL7/CCR1/CCR2/CCR7/CD200R1/CSF1R/CSF3R/CXCL1/CXCL10/CXCL11/CXCL13/CXCL5/CXCL6/CXCL8/CXCL9/EDN3/FCER1G/FPR2/GREM1/ITGB2/NCKAP1L/NOD2/P2RY12/RAC2/RHOH/SAA1/SCG2/SLAMF1/SLAMF8/TNFRSF11A/TREM2/VAV1/XCL1/XCL2/SPI1	46
BP	GO:0042102	positive regulation of T cell proliferation	30/944	103/18800	1.67e-15	1.11e-13	9.75e-14	AIF1/CARD11/CCL19/CCL5/CCR2/CD28/CD3E/CD6/CD80/CLECL1/CORO1A/EBI3/FOXP3/HLA-DMB/HLA-DPA1/HLA-DPB1/IGF2/IL12RB1/IL2/IL21/IL2RA/NCKAP1L/PDCD1LG2/PTPN22/PTPRC/SLAMF1/TNFSF13B/XCL1/SASH3/CD86	30
BP	GO:0002366	leukocyte activation involved in immune response	51/944	285/18800	1.7e-15	1.12e-13	9.77e-14	BATF/BLK/BTK/CCL19/CCR2/CD180/CD19/CD244/CD28/CD80/CD84/CLEC4D/CLEC7A/CORO1A/CR1/DOCK2/EOMES/FCER1G/FCGR2B/FOXP3/GAPT/HLA-DMB/HLA-DRA/IFNG/IL10/IL12RB1/IL2/IL21/IL27/IRF4/ITGAL/ITGB2/KLRC2/LCP1/LY9/MILR1/NCKAP1L/NKG7/PCK1/POU2AF1/PTAFR/PTPRC/RAC2/SLAMF1/SLAMF6/SPN/TREM2/TYROBP/ZNF683/CD86/SPI1	51
BP	GO:1990868	response to chemokine	29/944	97/18800	2.3e-15	1.46e-13	1.28e-13	CCL11/CCL13/CCL18/CCL19/CCL21/CCL4/CCL5/CCL7/CCR1/CCR2/CCR4/CCR5/CCR7/CCR8/CXCL1/CXCL10/CXCL11/CXCL13/CXCL5/CXCL6/CXCL8/CXCL9/CXCR3/CXCR5/CXCR6/TREM2/XCL1/XCL2/XCR1	29
BP	GO:1990869	cellular response to chemokine	29/944	97/18800	2.3e-15	1.46e-13	1.28e-13	CCL11/CCL13/CCL18/CCL19/CCL21/CCL4/CCL5/CCL7/CCR1/CCR2/CCR4/CCR5/CCR7/CCR8/CXCL1/CXCL10/CXCL11/CXCL13/CXCL5/CXCL6/CXCL8/CXCL9/CXCR3/CXCR5/CXCR6/TREM2/XCL1/XCL2/XCR1	29
BP	GO:0002263	cell activation involved in immune response	51/944	289/18800	3.07e-15	1.93e-13	1.68e-13	BATF/BLK/BTK/CCL19/CCR2/CD180/CD19/CD244/CD28/CD80/CD84/CLEC4D/CLEC7A/CORO1A/CR1/DOCK2/EOMES/FCER1G/FCGR2B/FOXP3/GAPT/HLA-DMB/HLA-DRA/IFNG/IL10/IL12RB1/IL2/IL21/IL27/IRF4/ITGAL/ITGB2/KLRC2/LCP1/LY9/MILR1/NCKAP1L/NKG7/PCK1/POU2AF1/PTAFR/PTPRC/RAC2/SLAMF1/SLAMF6/SPN/TREM2/TYROBP/ZNF683/CD86/SPI1	51
BP	GO:0050866	negative regulation of cell activation	43/944	216/18800	5.84e-15	3.62e-13	3.16e-13	BLK/BTK/CCR2/CD80/CD84/CNR2/CR1/CRTAM/CST7/CTLA4/FCGR2B/FOXP3/HLA-G/IL10/IL2/IL20RB/IL2RA/LAG3/LAPTM5/LAX1/LGALS7B/LILRB4/LST1/MILR1/MNDA/NCKAP1L/PDCD1LG2/PLA2G2D/PTPN22/PTPRC/SAMSN1/SPN/TBC1D10C/TIGIT/TNFRSF13B/TREM2/TYROBP/VSIG4/XCL1/CD300LF/TNFAIP8L2/CD86/SPI1	43
BP	GO:0071674	mononuclear cell migration	41/944	199/18800	7.33e-15	4.47e-13	3.91e-13	ADAM8/AIF1/ASB2/C10orf99/C3AR1/CALCA/CCL11/CCL13/CCL18/CCL19/CCL21/CCL4/CCL5/CCL7/CCR1/CCR2/CCR5/CCR7/CD200R1/CRTAM/CSF1R/CXCL10/CXCL11/CXCL13/FPR2/GPR15/GREM1/ITGAL/KLRC4-KLRK1/KLRK1/MYO1G/PLG/SAA1/SLAMF1/SLAMF8/SPN/TNFRSF11A/TRPM2/XCL1/XCL2/SPI1	41
BP	GO:0050671	positive regulation of lymphocyte proliferation	34/944	141/18800	1.14e-14	6.84e-13	5.98e-13	AIF1/CARD11/CCL19/CCL5/CCR2/CD28/CD38/CD3E/CD6/CD80/CLECL1/CORO1A/EBI3/EPHB2/FCGR3A/FCRL3/FOXP3/HLA-DMB/HLA-DPA1/HLA-DPB1/IGF2/IL12RB1/IL2/IL21/IL2RA/NCKAP1L/PDCD1LG2/PTPN22/PTPRC/SLAMF1/TNFSF13B/XCL1/SASH3/CD86	34
BP	GO:0002706	regulation of lymphocyte mediated immunity	38/944	175/18800	1.21e-14	7.16e-13	6.26e-13	BTK/CCR2/CD28/CD96/CLEC12B/CR1/CR2/CRTAM/FCER2/FCGR2B/FOXP3/HLA-DRA/HLA-G/IL10/IL12RB1/IL2/IL20RB/IL21/IL7R/KLRC2/KLRC4/KLRC4-KLRK1/KLRK1/LAG3/LILRB4/LTA/NCKAP1L/NOD2/PTPRC/SH2D1A/SLAMF1/SLAMF6/SLC22A13/TREM2/VAV1/WAS/XCL1/SASH3	38
BP	GO:0070665	positive regulation of leukocyte proliferation	36/944	158/18800	1.25e-14	7.31e-13	6.39e-13	AIF1/CARD11/CCL19/CCL5/CCR2/CD28/CD38/CD3E/CD6/CD80/CLECL1/CORO1A/CSF1R/CSF2/EBI3/EPHB2/FCGR3A/FCRL3/FOXP3/HLA-DMB/HLA-DPA1/HLA-DPB1/IGF2/IL12RB1/IL2/IL21/IL2RA/NCKAP1L/PDCD1LG2/PTPN22/PTPRC/SLAMF1/TNFSF13B/XCL1/SASH3/CD86	36
BP	GO:0032946	positive regulation of mononuclear cell proliferation	34/944	143/18800	1.78e-14	1.03e-12	9e-13	AIF1/CARD11/CCL19/CCL5/CCR2/CD28/CD38/CD3E/CD6/CD80/CLECL1/CORO1A/EBI3/EPHB2/FCGR3A/FCRL3/FOXP3/HLA-DMB/HLA-DPA1/HLA-DPB1/IGF2/IL12RB1/IL2/IL21/IL2RA/NCKAP1L/PDCD1LG2/PTPN22/PTPRC/SLAMF1/TNFSF13B/XCL1/SASH3/CD86	34
BP	GO:0071621	granulocyte chemotaxis	32/944	128/18800	2.31e-14	1.3e-12	1.14e-12	C3AR1/CCL11/CCL13/CCL18/CCL19/CCL21/CCL4/CCL5/CCL7/CCR7/CSF1R/CSF3R/CXCL1/CXCL10/CXCL11/CXCL13/CXCL5/CXCL6/CXCL8/CXCL9/EDN3/FCER1G/ITGB2/NCKAP1L/NOD2/RAC2/SAA1/SCG2/SLAMF1/VAV1/XCL1/XCL2	32
BP	GO:1990266	neutrophil migration	32/944	128/18800	2.31e-14	1.3e-12	1.14e-12	ADAM8/C3AR1/CCL11/CCL13/CCL18/CCL19/CCL21/CCL4/CCL5/CCL7/CCR7/CSF3R/CXCL1/CXCL10/CXCL11/CXCL13/CXCL5/CXCL6/CXCL8/CXCL9/EDN3/FCER1G/ITGB2/NCKAP1L/NOD2/RAC2/RHOH/SAA1/SLAMF8/VAV1/XCL1/XCL2	32
BP	GO:0030593	neutrophil chemotaxis	29/944	106/18800	3.03e-14	1.69e-12	1.47e-12	C3AR1/CCL11/CCL13/CCL18/CCL19/CCL21/CCL4/CCL5/CCL7/CCR7/CSF3R/CXCL1/CXCL10/CXCL11/CXCL13/CXCL5/CXCL6/CXCL8/CXCL9/EDN3/FCER1G/ITGB2/NCKAP1L/NOD2/RAC2/SAA1/VAV1/XCL1/XCL2	29
BP	GO:0097530	granulocyte migration	35/944	154/18800	3.16e-14	1.74e-12	1.52e-12	ADAM8/C3AR1/CCL11/CCL13/CCL18/CCL19/CCL21/CCL4/CCL5/CCL7/CCR7/CSF1R/CSF3R/CXCL1/CXCL10/CXCL11/CXCL13/CXCL5/CXCL6/CXCL8/CXCL9/EDN3/FCER1G/ITGB2/NCKAP1L/NOD2/RAC2/RHOH/SAA1/SCG2/SLAMF1/SLAMF8/VAV1/XCL1/XCL2	35
BP	GO:0045619	regulation of lymphocyte differentiation	38/944	181/18800	3.8e-14	2.06e-12	1.8e-12	ADAM8/BTK/CARD11/CCL19/CCR2/CD2/CD28/CD80/CR1/CRTAM/CTLA4/FCRL3/FOXP3/HLA-DOA/HLA-DRA/HLA-G/IFNG/IKZF3/IL10/IL12RB1/IL2/IL27/IL2RA/IL7R/IRF4/LAG3/LILRB4/NCKAP1L/PCK1/PTPRC/RHOH/SLAMF8/TESPA1/TOX/ZNF683/CD27/SASH3/CD86	38
BP	GO:0019221	cytokine-mediated signaling pathway	66/944	486/18800	1.48e-13	7.95e-12	6.95e-12	AIM2/CCL11/CCL13/CCL18/CCL19/CCL21/CCL4/CCL5/CCL7/CCR1/CCR2/CCR4/CCR5/CCR7/CCR8/CEBPA/CNTFR/CSF1R/CSF2/CSF3R/CXCL1/CXCL10/CXCL11/CXCL13/CXCL5/CXCL6/CXCL8/CXCL9/CXCR3/CXCR5/CXCR6/EBI3/EREG/F3/FCER1G/GFI1/IFNG/IL10RA/IL12RB1/IL12RB2/IL20RB/IL21R/IL22RA2/IL2RA/IL2RB/IL2RG/IL7R/LAPTM5/LILRA4/LILRA6/LILRB4/NAIP/PTPRC/STAT1/TNFRSF11A/TNFRSF17/TNFRSF18/TNFSF13B/TREM2/XCL1/XCL2/XCR1/ZBP1/CD300LF/LILRB3/S…	66
BP	GO:0070664	negative regulation of leukocyte proliferation	26/944	91/18800	2.12e-13	1.12e-11	9.81e-12	BLK/BTK/CD80/CR1/CRTAM/CTLA4/FCGR2B/FOXP3/GREM1/HLA-G/IL10/IL2/IL20RB/IL2RA/LGALS7B/LILRB4/LST1/MNDA/PDCD1LG2/PLA2G2D/SPN/TNFRSF13B/TYROBP/VSIG4/XCL1/CD86	26
BP	GO:0050672	negative regulation of lymphocyte proliferation	25/944	84/18800	2.2e-13	1.14e-11	1e-11	BLK/BTK/CD80/CR1/CRTAM/CTLA4/FCGR2B/FOXP3/HLA-G/IL10/IL2/IL20RB/IL2RA/LGALS7B/LILRB4/LST1/MNDA/PDCD1LG2/PLA2G2D/SPN/TNFRSF13B/TYROBP/VSIG4/XCL1/CD86	25
BP	GO:0002705	positive regulation of leukocyte mediated immunity	32/944	138/18800	2.21e-13	1.14e-11	1e-11	BTK/CD28/CLEC7A/CRTAM/FCER2/FOXP3/HLA-DRA/HLA-G/IL12RB1/IL2/IL21/ITGB2/KLRC2/KLRC4/KLRC4-KLRK1/KLRK1/LAG3/LTA/NOD2/PTAFR/PTPRC/SCIMP/SH2D1A/SLAMF1/SLAMF6/SLC22A13/TREM2/TYROBP/VAV1/XCL1/SASH3/SPI1	32
BP	GO:0032945	negative regulation of mononuclear cell proliferation	25/944	85/18800	2.96e-13	1.51e-11	1.32e-11	BLK/BTK/CD80/CR1/CRTAM/CTLA4/FCGR2B/FOXP3/HLA-G/IL10/IL2/IL20RB/IL2RA/LGALS7B/LILRB4/LST1/MNDA/PDCD1LG2/PLA2G2D/SPN/TNFRSF13B/TYROBP/VSIG4/XCL1/CD86	25
BP	GO:0031343	positive regulation of cell killing	22/944	65/18800	3.19e-13	1.61e-11	1.41e-11	CD5L/CLEC7A/CRTAM/FCER2/HLA-DRA/HLA-G/IFNG/IL12RB1/IL21/KLRC2/KLRC4/KLRC4-KLRK1/KLRK1/LAG3/PTPRC/SH2D1A/SLAMF6/SLC22A13/TYROBP/VAV1/XCL1/SPI1	22
BP	GO:0031341	regulation of cell killing	27/944	100/18800	3.32e-13	1.64e-11	1.43e-11	CD5L/CLEC12B/CLEC7A/CRTAM/CXCL6/FCER2/FCGR2B/HLA-DRA/HLA-G/IFNG/IL12RB1/IL21/IL7R/KLRC2/KLRC4/KLRC4-KLRK1/KLRK1/LAG3/NCKAP1L/PTPRC/SH2D1A/SLAMF6/SLC22A13/TYROBP/VAV1/XCL1/SPI1	27
BP	GO:0042100	B cell proliferation	27/944	100/18800	3.32e-13	1.64e-11	1.43e-11	BLK/BTK/CARD11/CD180/CD19/CD38/CD79A/CR2/CTLA4/EPHB2/FCGR2B/FCRL3/GAPT/IKZF3/IL10/IL2/IL21/IL7R/MNDA/MZB1/NCKAP1L/PTPRC/TNFRSF13B/TNFSF13B/TYROBP/SASH3/MS4A1	27
BP	GO:1902105	regulation of leukocyte differentiation	47/944	283/18800	3.88e-13	1.89e-11	1.65e-11	ADAM8/BTK/C1QC/CARD11/CCL19/CCR1/CCR2/CD2/CD28/CD80/CR1/CRTAM/CTLA4/EVI2B/FCGR2B/FCRL3/FOXP3/GPR55/GPR68/HLA-DOA/HLA-DRA/HLA-G/IFNG/IKZF3/IL10/IL12RB1/IL2/IL27/IL2RA/IL7R/IRF4/LAG3/LILRB4/NCKAP1L/PCK1/PTPRC/RHOH/SLAMF8/TESPA1/TOX/TREM2/TYROBP/ZNF683/LILRB3/CD27/SASH3/CD86	47
BP	GO:0045580	regulation of T cell differentiation	33/944	151/18800	5.57e-13	2.69e-11	2.35e-11	ADAM8/CARD11/CCL19/CCR2/CD2/CD28/CD80/CR1/CRTAM/CTLA4/FOXP3/HLA-DOA/HLA-DRA/HLA-G/IFNG/IL12RB1/IL2/IL27/IL2RA/IL7R/IRF4/LAG3/LILRB4/NCKAP1L/PCK1/PTPRC/RHOH/TESPA1/TOX/ZNF683/CD27/SASH3/CD86	33
BP	GO:0051250	negative regulation of lymphocyte activation	34/944	161/18800	7.05e-13	3.37e-11	2.94e-11	BLK/BTK/CD80/CR1/CRTAM/CTLA4/FCGR2B/FOXP3/HLA-G/IL10/IL2/IL20RB/IL2RA/LAG3/LAPTM5/LAX1/LGALS7B/LILRB4/LST1/MNDA/NCKAP1L/PDCD1LG2/PLA2G2D/PTPN22/SAMSN1/SPN/TBC1D10C/TIGIT/TNFRSF13B/TYROBP/VSIG4/XCL1/TNFAIP8L2/CD86	34
BP	GO:0002285	lymphocyte activation involved in immune response	38/944	201/18800	1.21e-12	5.72e-11	5e-11	BATF/CCL19/CD180/CD19/CD244/CD28/CD80/CLEC4D/CORO1A/CR1/EOMES/FCER1G/FCGR2B/FOXP3/GAPT/HLA-DMB/HLA-DRA/IFNG/IL10/IL12RB1/IL2/IL21/IL27/IRF4/ITGAL/KLRC2/LCP1/LY9/NCKAP1L/NKG7/PCK1/POU2AF1/PTPRC/SLAMF6/SPN/ZNF683/CD86/SPI1	38
BP	GO:0002274	myeloid leukocyte activation	41/944	232/18800	1.57e-12	7.36e-11	6.43e-11	AIF1/BATF/BLK/BTK/C1QA/CCL5/CCR2/CD2/CD33/CD84/CEBPA/CLEC4D/CNR2/CSF2/CST7/CXCL6/CXCL8/DOCK2/FCER1G/FCGR2B/FPR2/HAMP/IFNG/IL10/IRF4/ITGB2/LILRB4/MILR1/PTAFR/PTPRC/RAC2/RHOH/SLAMF1/TLR2/TLR6/TREM2/TYROBP/UBD/VSIG4/CD300LF/SPI1	41
BP	GO:0032729	positive regulation of interferon-gamma production	23/944	77/18800	1.84e-12	8.52e-11	7.45e-11	CCR2/CD2/CD244/CD3E/CLEC7A/CRTAM/EBI3/HLA-DPA1/HLA-DPB1/IL12RB1/IL12RB2/IL2/IL21/IL27/KLRC4-KLRK1/KLRK1/LTA/PTPN22/SLAMF1/SLAMF6/TLR7/TLR8/SASH3	23
BP	GO:0001906	cell killing	36/944	185/18800	1.95e-12	8.94e-11	7.82e-11	CCL13/CD5L/CLEC12B/CLEC7A/CORO1A/CRTAM/CXCL6/FCER2/FCGR1A/FCGR2B/FCGR3A/HAMP/HLA-DRA/HLA-G/IFNG/IGHG1/IL12RB1/IL21/IL7R/KLRC2/KLRC4/KLRC4-KLRK1/KLRK1/LAG3/LYZ/NCKAP1L/NKG7/PTPRC/SH2D1A/SLAMF6/SLC22A13/TYROBP/VAV1/XCL1/SLAMF7/SPI1	36
BP	GO:0002688	regulation of leukocyte chemotaxis	29/944	124/18800	2.35e-12	1.06e-10	9.31e-11	AIF1/C3AR1/CCL19/CCL21/CCL4/CCL5/CCL7/CCR1/CCR2/CCR7/CSF1R/CXCL10/CXCL13/CXCL8/EDN3/F7/FPR2/GPR18/GREM1/KLRC4-KLRK1/KLRK1/NCKAP1L/NOD2/RAC2/SLAMF1/SLAMF8/XCL1/XCL2/SPI1	29
BP	GO:0002819	regulation of adaptive immune response	36/944	188/18800	3.21e-12	1.44e-10	1.26e-10	ADCY7/BTK/CCL19/CCR2/CD28/CD48/CD80/CLEC6A/CLEC7A/CR1/CR2/EPHB2/FCER2/FCGR2B/FOXP3/HLA-DRA/HLA-G/IL10/IL12RB1/IL2/IL20RB/IL27/IL7R/LILRB4/LTA/NCKAP1L/NOD2/PTPRC/SAMSN1/SLAMF1/SLC22A13/TNFSF13B/TREM2/WAS/XCL1/SASH3	36
BP	GO:0002685	regulation of leukocyte migration	39/944	218/18800	3.73e-12	1.65e-10	1.45e-10	ADAM8/AIF1/C10orf99/C3AR1/CCL19/CCL21/CCL4/CCL5/CCL7/CCR1/CCR2/CCR7/CD200R1/CSF1R/CXCL10/CXCL13/CXCL8/CXCR3/EDN3/F7/FPR2/GPR18/GREM1/KLRC4-KLRK1/KLRK1/NCKAP1L/NOD2/P2RY12/PTAFR/RAC2/RHOH/SLAMF1/SLAMF8/SPN/TNFRSF18/TREM2/XCL1/XCL2/SPI1	39
BP	GO:1903706	regulation of hemopoiesis	53/944	371/18800	5.61e-12	2.46e-10	2.15e-10	ADAM8/BTK/C1QC/CARD11/CCL19/CCR1/CCR2/CD2/CD28/CD80/CR1/CRTAM/CSF3R/CTLA4/EVI2B/FCGR2B/FCRL3/FOXP3/GPR171/GPR55/GPR68/H4C4/H4C5/HLA-DOA/HLA-DRA/HLA-G/IFNG/IKZF3/IL10/IL12RB1/IL2/IL27/IL2RA/IL7R/IRF4/LAG3/LILRB4/NCKAP1L/PCK1/PTPRC/RHOH/SLAMF8/STAT1/TESPA1/TOX/TREM2/TYROBP/ZNF683/LILRB3/CD27/SASH3/CD86/SPI1	53
BP	GO:0045058	T cell selection	18/944	49/18800	9.27e-12	4.03e-10	3.52e-10	BATF/BCL11B/CARD11/CCR7/CD28/CD3D/CD3E/CD3G/DOCK2/FOXP3/IL12RB1/IRF4/LY9/PTPRC/SLAMF6/SPN/THEMIS/TOX	18
BP	GO:0001909	leukocyte mediated cytotoxicity	29/944	131/18800	1.01e-11	4.36e-10	3.82e-10	CLEC12B/CORO1A/CRTAM/CXCL6/FCGR1A/FCGR2B/FCGR3A/HLA-DRA/HLA-G/IGHG1/IL12RB1/IL21/IL7R/KLRC2/KLRC4/KLRC4-KLRK1/KLRK1/LAG3/NCKAP1L/NKG7/PTPRC/SH2D1A/SLAMF6/SLC22A13/TYROBP/VAV1/XCL1/SLAMF7/SPI1	29
BP	GO:0007204	positive regulation of cytosolic calcium ion concentration	48/944	325/18800	1.73e-11	7.38e-10	6.45e-10	C3AR1/CALCA/CCL19/CCL21/CCR1/CCR2/CCR4/CCR5/CCR7/CCR8/CD19/CD38/CD52/CEMIP/CHRNA9/CORO1A/CXCL10/CXCL11/CXCL13/CXCL9/CXCR3/CXCR5/CXCR6/FASLG/FFAR4/FPR1/FPR2/FPR3/GPR174/GPR18/GPR33/GPR55/GPR65/IL2/JSRP1/LCK/LPAR3/NTSR1/P2RX5/P2RY10/PTPRC/SAA1/TMEM38A/TRPM2/XCL1/XCR1/HAP1/MS4A1	48
BP	GO:0001910	regulation of leukocyte mediated cytotoxicity	23/944	85/18800	1.79e-11	7.55e-10	6.6e-10	CLEC12B/CRTAM/CXCL6/FCGR2B/HLA-DRA/HLA-G/IL12RB1/IL21/IL7R/KLRC2/KLRC4/KLRC4-KLRK1/KLRK1/LAG3/NCKAP1L/PTPRC/SH2D1A/SLAMF6/SLC22A13/TYROBP/VAV1/XCL1/SPI1	23
BP	GO:0030888	regulation of B cell proliferation	20/944	64/18800	2.04e-11	8.54e-10	7.46e-10	BLK/BTK/CARD11/CD38/CTLA4/EPHB2/FCGR2B/FCRL3/IKZF3/IL10/IL2/IL21/MNDA/MZB1/NCKAP1L/PTPRC/TNFRSF13B/TNFSF13B/TYROBP/SASH3	20
BP	GO:0031295	T cell costimulation	17/944	45/18800	2.08e-11	8.6e-10	7.52e-10	CARD11/CCL19/CCL21/CCR7/CD28/CD3E/CD5/CD80/ICOS/KLRC4-KLRK1/KLRK1/LCK/LILRB4/PDCD1LG2/TNFSF13B/VAV1/CD86	17
BP	GO:0002495	antigen processing and presentation of peptide antigen via MHC class II	15/944	34/18800	2.21e-11	9.05e-10	7.92e-10	CTSE/CTSS/FCER1G/FCGR2B/HLA-DMB/HLA-DOA/HLA-DOB/HLA-DPA1/HLA-DPB1/HLA-DQA1/HLA-DQA2/HLA-DQB2/HLA-DRA/MARCHF1/TREM2	15
BP	GO:0072676	lymphocyte migration	27/944	119/18800	2.85e-11	1.16e-09	1.01e-09	ADAM8/AIF1/C10orf99/CCL11/CCL13/CCL18/CCL19/CCL21/CCL4/CCL5/CCL7/CCR2/CCR7/CD200R1/CRTAM/CXCL10/CXCL11/CXCL13/GPR15/ITGAL/KLRC4-KLRK1/KLRK1/MYO1G/SAA1/SPN/XCL1/XCL2	27
BP	GO:0002822	regulation of adaptive immune response based on somatic recombination of immune receptors built from immunoglobulin superfamily domains	33/944	173/18800	2.87e-11	1.16e-09	1.01e-09	BTK/CCL19/CCR2/CD28/CD80/CLEC6A/CLEC7A/CR1/CR2/EPHB2/FCER2/FCGR2B/FOXP3/HLA-DRA/HLA-G/IL10/IL12RB1/IL2/IL20RB/IL27/IL7R/LILRB4/LTA/NCKAP1L/NOD2/PTPRC/SLAMF1/SLC22A13/TNFSF13B/TREM2/WAS/XCL1/SASH3	33
BP	GO:0046632	alpha-beta T cell differentiation	26/944	111/18800	3.09e-11	1.23e-09	1.08e-09	BATF/BCL11B/CCL19/CD80/EOMES/FOXP3/GPR18/HLA-DRA/IFNG/IL12RB1/IL2/IL21/IL27/IRF4/ITK/LILRB4/LY9/NCKAP1L/PLA2G2D/SLAMF6/SPN/TNFSF8/TOX/ZNF683/SASH3/CD86	26
BP	GO:0031349	positive regulation of defense response	44/944	289/18800	4.41e-11	1.74e-09	1.53e-09	ADAM8/AIM2/ALOX5AP/BTK/CCL5/CCR2/CCR7/CD28/CEBPA/CLEC6A/CLEC7A/CRTAM/EREG/FABP4/FPR2/GBP5/HLA-G/IFNG/IL2/IL21/KLK3/KLRC2/KLRC4/KLRC4-KLRK1/KLRK1/LAG3/LTA/MNDA/NKG7/NLRC4/NOD2/PYHIN1/SH2D1A/SLAMF6/TLR10/TLR2/TLR7/TLR8/TNFRSF11A/TREM2/TYROBP/VAV1/ZBP1/SPI1	44
BP	GO:0031294	lymphocyte costimulation	17/944	47/18800	4.69e-11	1.84e-09	1.61e-09	CARD11/CCL19/CCL21/CCR7/CD28/CD3E/CD5/CD80/ICOS/KLRC4-KLRK1/KLRK1/LCK/LILRB4/PDCD1LG2/TNFSF13B/VAV1/CD86	17
BP	GO:0002504	antigen processing and presentation of peptide or polysaccharide antigen via MHC class II	15/944	36/18800	6.02e-11	2.32e-09	2.03e-09	CTSE/CTSS/FCER1G/FCGR2B/HLA-DMB/HLA-DOA/HLA-DOB/HLA-DPA1/HLA-DPB1/HLA-DQA1/HLA-DQA2/HLA-DQB2/HLA-DRA/MARCHF1/TREM2	15
BP	GO:0043368	positive T cell selection	15/944	36/18800	6.02e-11	2.32e-09	2.03e-09	BATF/BCL11B/CD3D/CD3E/CD3G/DOCK2/FOXP3/IL12RB1/IRF4/LY9/PTPRC/SLAMF6/SPN/THEMIS/TOX	15
BP	GO:0002687	positive regulation of leukocyte migration	29/944	141/18800	6.83e-11	2.61e-09	2.28e-09	ADAM8/AIF1/C3AR1/CCL19/CCL21/CCL4/CCL5/CCL7/CCR1/CCR2/CCR7/CSF1R/CXCL10/CXCL13/CXCL8/EDN3/F7/FPR2/NCKAP1L/P2RY12/PTAFR/RAC2/SLAMF1/SPN/TNFRSF18/TREM2/XCL1/XCL2/SPI1	29
BP	GO:0002833	positive regulation of response to biotic stimulus	33/944	180/18800	8.68e-11	3.29e-09	2.88e-09	ADAM8/AIM2/CCL5/CD180/CLEC6A/CLEC7A/CRTAM/EREG/FPR2/GBP5/HLA-G/IL21/KLK3/KLRC2/KLRC4/KLRC4-KLRK1/KLRK1/LAG3/LY86/LY96/MNDA/NLRC4/NOD2/PYHIN1/SCIMP/SH2D1A/SLAMF6/SLC22A13/TLR8/TYROBP/VAV1/ZBP1/SPI1	33
BP	GO:0002708	positive regulation of lymphocyte mediated immunity	26/944	117/18800	1.09e-10	4.08e-09	3.57e-09	BTK/CD28/CRTAM/FCER2/FOXP3/HLA-DRA/HLA-G/IL12RB1/IL2/IL21/KLRC2/KLRC4/KLRC4-KLRK1/KLRK1/LAG3/LTA/NOD2/PTPRC/SH2D1A/SLAMF1/SLAMF6/SLC22A13/TREM2/VAV1/XCL1/SASH3	26
BP	GO:0032623	interleukin-2 production	19/944	63/18800	1.3e-10	4.8e-09	4.19e-09	CARD11/CCR2/CD28/CD3E/CD80/CLEC7A/CR1/FOXP3/IL20RB/IRF4/LAG3/LAPTM5/LILRB4/NOD2/PTPRC/VSIG4/XCL1/SASH3/CD86	19
BP	GO:0032663	regulation of interleukin-2 production	19/944	63/18800	1.3e-10	4.8e-09	4.19e-09	CARD11/CCR2/CD28/CD3E/CD80/CLEC7A/CR1/FOXP3/IL20RB/IRF4/LAG3/LAPTM5/LILRB4/NOD2/PTPRC/VSIG4/XCL1/SASH3/CD86	19
BP	GO:0051480	regulation of cytosolic calcium ion concentration	49/944	356/18800	1.36e-10	4.98e-09	4.36e-09	ATP2B2/C3AR1/CALCA/CCL19/CCL21/CCR1/CCR2/CCR4/CCR5/CCR7/CCR8/CD19/CD38/CD52/CEMIP/CHRNA9/CORO1A/CXCL10/CXCL11/CXCL13/CXCL9/CXCR3/CXCR5/CXCR6/FASLG/FFAR4/FPR1/FPR2/FPR3/GPR174/GPR18/GPR33/GPR55/GPR65/IL2/JSRP1/LCK/LPAR3/NTSR1/P2RX5/P2RY10/PTPRC/SAA1/TMEM38A/TRPM2/XCL1/XCR1/HAP1/MS4A1	49
BP	GO:0002690	positive regulation of leukocyte chemotaxis	23/944	94/18800	1.66e-10	6.01e-09	5.26e-09	AIF1/C3AR1/CCL19/CCL21/CCL4/CCL5/CCL7/CCR1/CCR2/CCR7/CSF1R/CXCL10/CXCL13/CXCL8/EDN3/F7/FPR2/NCKAP1L/RAC2/SLAMF1/XCL1/XCL2/SPI1	23
BP	GO:0048247	lymphocyte chemotaxis	19/944	64/18800	1.76e-10	6.34e-09	5.55e-09	ADAM8/C10orf99/CCL11/CCL13/CCL18/CCL19/CCL21/CCL4/CCL5/CCL7/CCR2/CXCL10/CXCL11/CXCL13/KLRC4-KLRK1/KLRK1/SAA1/XCL1/XCL2	19
BP	GO:0055074	calcium ion homeostasis	58/944	468/18800	1.89e-10	6.76e-09	5.91e-09	ATP13A4/ATP2B2/ATP6V1B1/C3AR1/CALCA/CCL11/CCL13/CCL19/CCL21/CCL5/CCL7/CCR1/CCR2/CCR4/CCR5/CCR7/CCR8/CD19/CD38/CD52/CEMIP/CHRNA9/CORO1A/CXCL10/CXCL11/CXCL13/CXCL9/CXCR3/CXCR5/CXCR6/EDN3/FASLG/FFAR4/FPR1/FPR2/FPR3/GPR174/GPR18/GPR33/GPR55/GPR65/IL2/JSRP1/LCK/LPAR3/NTSR1/P2RX5/P2RY10/PTPRC/SAA1/TMEM38A/TRPM2/TRPM8/XCL1/XCR1/HAP1/MS4A1/PRKCB	58
BP	GO:0006874	cellular calcium ion homeostasis	57/944	456/18800	1.95e-10	6.92e-09	6.05e-09	ATP13A4/ATP2B2/C3AR1/CALCA/CCL11/CCL13/CCL19/CCL21/CCL5/CCL7/CCR1/CCR2/CCR4/CCR5/CCR7/CCR8/CD19/CD38/CD52/CEMIP/CHRNA9/CORO1A/CXCL10/CXCL11/CXCL13/CXCL9/CXCR3/CXCR5/CXCR6/EDN3/FASLG/FFAR4/FPR1/FPR2/FPR3/GPR174/GPR18/GPR33/GPR55/GPR65/IL2/JSRP1/LCK/LPAR3/NTSR1/P2RX5/P2RY10/PTPRC/SAA1/TMEM38A/TRPM2/TRPM8/XCL1/XCR1/HAP1/MS4A1/PRKCB	57
BP	GO:0001912	positive regulation of leukocyte mediated cytotoxicity	18/944	58/18800	2.35e-10	8.26e-09	7.22e-09	CRTAM/HLA-DRA/HLA-G/IL12RB1/IL21/KLRC2/KLRC4/KLRC4-KLRK1/KLRK1/LAG3/PTPRC/SH2D1A/SLAMF6/SLC22A13/TYROBP/VAV1/XCL1/SPI1	18
BP	GO:0050921	positive regulation of chemotaxis	28/944	140/18800	2.88e-10	1.01e-08	8.79e-09	AIF1/C3AR1/CCL19/CCL21/CCL4/CCL5/CCL7/CCR1/CCR2/CCR4/CCR7/CSF1R/CXCL10/CXCL13/CXCL8/EDN3/F3/F7/FPR2/NCKAP1L/P2RY12/RAC2/SCG2/SLAMF1/TREM2/XCL1/XCL2/SPI1	28
BP	GO:0002237	response to molecule of bacterial origin	48/944	354/18800	3.53e-10	1.22e-08	1.07e-08	ATP4B/CCL5/CCR5/CCR7/CD180/CD6/CD80/CD96/CNR2/CSF2/CXCL1/CXCL10/CXCL11/CXCL13/CXCL5/CXCL6/CXCL8/CXCL9/EPHB2/FASLG/FCGR2B/FOXP3/GFI1/GPR31/HAMP/HMGCS2/IL10/IL10RA/IL12RB2/KLRC4-KLRK1/KLRK1/LTA/LY86/LY96/NOD2/NR4A1/PCK1/PDCD1LG2/PTAFR/PTPN22/SCIMP/TLR2/TLR6/TNFRSF11A/TREM2/PCSK1/CD86/SPI1	48
BP	GO:0019882	antigen processing and presentation	24/944	107/18800	4.61e-10	1.57e-08	1.37e-08	CCL19/CCL21/CCR7/CD8A/CLEC4A/CTSE/CTSS/FCER1G/FCGR2B/HLA-DMB/HLA-DOA/HLA-DOB/HLA-DPA1/HLA-DPB1/HLA-DQA1/HLA-DQA2/HLA-DQB2/HLA-DRA/HLA-G/MARCHF1/NOD2/TREM2/WAS/WDFY4	24
BP	GO:0045621	positive regulation of lymphocyte differentiation	24/944	107/18800	4.61e-10	1.57e-08	1.37e-08	ADAM8/BTK/CCL19/CD80/CR1/FOXP3/HLA-DRA/HLA-G/IFNG/IL10/IL12RB1/IL2/IL2RA/IL7R/LILRB4/NCKAP1L/PCK1/PTPRC/RHOH/TESPA1/TOX/CD27/SASH3/CD86	24
BP	GO:0071675	regulation of mononuclear cell migration	25/944	116/18800	4.95e-10	1.67e-08	1.46e-08	ADAM8/AIF1/C10orf99/C3AR1/CCL21/CCL4/CCL5/CCL7/CCR1/CCR2/CCR7/CD200R1/CSF1R/CXCL10/CXCL13/FPR2/GREM1/KLRC4-KLRK1/KLRK1/SLAMF1/SLAMF8/SPN/XCL1/XCL2/SPI1	25
BP	GO:0050868	negative regulation of T cell activation	26/944	125/18800	5.08e-10	1.7e-08	1.49e-08	CD80/CR1/CRTAM/CTLA4/FCGR2B/FOXP3/HLA-G/IL10/IL2/IL20RB/IL2RA/LAG3/LAPTM5/LAX1/LGALS7B/LILRB4/NCKAP1L/PDCD1LG2/PLA2G2D/PTPN22/SPN/TIGIT/VSIG4/XCL1/TNFAIP8L2/CD86	26
BP	GO:0019886	antigen processing and presentation of exogenous peptide antigen via MHC class II	13/944	30/18800	6.42e-10	2.14e-08	1.87e-08	CTSE/CTSS/FCER1G/FCGR2B/HLA-DMB/HLA-DOA/HLA-DOB/HLA-DPA1/HLA-DPB1/HLA-DQA1/HLA-DQA2/HLA-DQB2/HLA-DRA	13
BP	GO:0002831	regulation of response to biotic stimulus	47/944	351/18800	8.24e-10	2.72e-08	2.38e-08	ADAM8/AIM2/CCL5/CD180/CD96/CLEC12B/CLEC6A/CLEC7A/CR1/CRTAM/CXCL6/EREG/FCGR2B/FOXP3/FPR2/GBP5/HLA-G/IL12RB1/IL21/IL27/KLK3/KLRC2/KLRC4/KLRC4-KLRK1/KLRK1/LAG3/LY86/LY96/MNDA/NCF1/NLRC4/NOD2/PTPN22/PYHIN1/SCIMP/SH2D1A/SLAMF6/SLAMF8/SLC22A13/STAT1/TLR8/TREM2/TYROBP/VAV1/VSIG4/ZBP1/SPI1	47
BP	GO:0002548	monocyte chemotaxis	19/944	70/18800	9.63e-10	3.16e-08	2.76e-08	AIF1/CALCA/CCL11/CCL13/CCL18/CCL19/CCL21/CCL4/CCL5/CCL7/CCR1/CCR2/CXCL10/FPR2/GREM1/SLAMF8/TNFRSF11A/XCL1/XCL2	19
BP	GO:1902107	positive regulation of leukocyte differentiation	29/944	157/18800	1e-09	3.23e-08	2.82e-08	ADAM8/BTK/CCL19/CCR1/CD80/CR1/EVI2B/FOXP3/GPR68/HLA-DRA/HLA-G/IFNG/IL10/IL12RB1/IL2/IL2RA/IL7R/LILRB4/NCKAP1L/PCK1/PTPRC/RHOH/TESPA1/TOX/TREM2/TYROBP/CD27/SASH3/CD86	29
BP	GO:1903708	positive regulation of hemopoiesis	29/944	157/18800	1e-09	3.23e-08	2.82e-08	ADAM8/BTK/CCL19/CCR1/CD80/CR1/EVI2B/FOXP3/GPR68/HLA-DRA/HLA-G/IFNG/IL10/IL12RB1/IL2/IL2RA/IL7R/LILRB4/NCKAP1L/PCK1/PTPRC/RHOH/TESPA1/TOX/TREM2/TYROBP/CD27/SASH3/CD86	29
BP	GO:0045088	regulation of innate immune response	36/944	231/18800	1.36e-09	4.35e-08	3.8e-08	ADAM8/AIM2/CCL5/CD96/CLEC12B/CLEC6A/CLEC7A/CR1/CRTAM/EREG/FCGR2B/FPR2/GBP5/HLA-G/IL21/KLRC2/KLRC4/KLRC4-KLRK1/KLRK1/LAG3/MNDA/NCF1/NLRC4/NOD2/PTPN22/PYHIN1/SH2D1A/SLAMF6/SLAMF8/TLR8/TREM2/TYROBP/VAV1/VSIG4/ZBP1/SPI1	36
BP	GO:0045089	positive regulation of innate immune response	27/944	140/18800	1.4e-09	4.45e-08	3.89e-08	ADAM8/AIM2/CCL5/CLEC6A/CLEC7A/CRTAM/EREG/FPR2/GBP5/HLA-G/IL21/KLRC2/KLRC4/KLRC4-KLRK1/KLRK1/LAG3/MNDA/NLRC4/NOD2/PYHIN1/SH2D1A/SLAMF6/TLR8/TYROBP/VAV1/ZBP1/SPI1	27
BP	GO:0032496	response to lipopolysaccharide	45/944	333/18800	1.41e-09	4.45e-08	3.89e-08	ATP4B/CCL5/CCR5/CCR7/CD180/CD6/CD80/CD96/CNR2/CSF2/CXCL1/CXCL10/CXCL11/CXCL13/CXCL5/CXCL6/CXCL8/CXCL9/EPHB2/FASLG/FOXP3/GFI1/HAMP/HMGCS2/IL10/IL10RA/IL12RB2/KLRC4-KLRK1/KLRK1/LTA/LY86/LY96/NOD2/NR4A1/PCK1/PDCD1LG2/PTAFR/PTPN22/SCIMP/TLR2/TNFRSF11A/TREM2/PCSK1/CD86/SPI1	45
BP	GO:0019730	antimicrobial humoral response	25/944	122/18800	1.52e-09	4.76e-08	4.16e-08	CCL13/CXCL1/CXCL10/CXCL11/CXCL13/CXCL5/CXCL6/CXCL8/CXCL9/H2BC10/H2BC7/IGHA1/IGHA2/IGHM/IGKV3-20/JCHAIN/KLK3/LYZ/NOD2/PI3/REG3G/RNASE3/WFDC12/WFDC5/RNASE6	25
BP	GO:0046634	regulation of alpha-beta T cell activation	23/944	105/18800	1.74e-09	5.42e-08	4.74e-08	CCL19/CCR2/CD28/CD3E/CD80/CRTAM/EBI3/FOXP3/HLA-DRA/IFNG/IL12RB1/IL2/IL27/IRF4/LGALS7B/LILRB4/NCKAP1L/PTPN22/PTPRC/XCL1/ZNF683/SASH3/CD86	23
BP	GO:0002478	antigen processing and presentation of exogenous peptide antigen	14/944	38/18800	1.84e-09	5.69e-08	4.98e-08	CLEC4A/CTSE/CTSS/FCER1G/FCGR2B/HLA-DMB/HLA-DOA/HLA-DOB/HLA-DPA1/HLA-DPB1/HLA-DQA1/HLA-DQA2/HLA-DQB2/HLA-DRA	14
BP	GO:0050920	regulation of chemotaxis	35/944	225/18800	2.41e-09	7.41e-08	6.48e-08	AIF1/C3AR1/CCL19/CCL21/CCL4/CCL5/CCL7/CCR1/CCR2/CCR4/CCR7/CSF1R/CXCL10/CXCL13/CXCL8/EDN3/F3/F7/FPR2/GPR18/GREM1/KLRC4-KLRK1/KLRK1/NCKAP1L/NOD2/P2RY12/RAC2/SCG2/SEMA3A/SLAMF1/SLAMF8/TREM2/XCL1/XCL2/SPI1	35
BP	GO:0050854	regulation of antigen receptor-mediated signaling pathway	18/944	66/18800	2.44e-09	7.46e-08	6.52e-08	BLK/CARD11/CCR7/CD19/FCGR2B/FCRL3/KCNN4/LAPTM5/LCK/LILRB4/PTPN22/PTPRC/SH2D1A/TESPA1/TRAT1/UBASH3A/SLA2/PRKCB	18
BP	GO:0002286	T cell activation involved in immune response	24/944	116/18800	2.63e-09	7.96e-08	6.96e-08	BATF/CCL19/CD80/CLEC4D/EOMES/FCER1G/FCGR2B/FOXP3/HLA-DMB/HLA-DRA/IFNG/IL12RB1/IL2/IL21/IL27/IRF4/ITGAL/LCP1/LY9/NCKAP1L/PCK1/SLAMF6/SPN/CD86	24
BP	GO:1903038	negative regulation of leukocyte cell-cell adhesion	27/944	144/18800	2.67e-09	8.05e-08	7.03e-08	CCL21/CD80/CR1/CRTAM/CTLA4/FCGR2B/FOXP3/HLA-G/IL10/IL2/IL20RB/IL2RA/LAG3/LAPTM5/LAX1/LGALS7B/LILRB4/NCKAP1L/PDCD1LG2/PLA2G2D/PTPN22/SPN/TIGIT/VSIG4/XCL1/TNFAIP8L2/CD86	27
BP	GO:0002704	negative regulation of leukocyte mediated immunity	18/944	67/18800	3.19e-09	9.52e-08	8.33e-08	CCR2/CD84/CD96/CLEC12B/CR1/CR2/FCGR2B/FOXP3/HLA-G/IL20RB/IL7R/LILRB4/NCKAP1L/NOD2/PTPRC/SLAMF1/XCL1/SPI1	18
BP	GO:0072503	cellular divalent inorganic cation homeostasis	57/944	494/18800	4.01e-09	1.19e-07	1.04e-07	ATP13A4/ATP2B2/C3AR1/CALCA/CCL11/CCL13/CCL19/CCL21/CCL5/CCL7/CCR1/CCR2/CCR4/CCR5/CCR7/CCR8/CD19/CD38/CD52/CEMIP/CHRNA9/CORO1A/CXCL10/CXCL11/CXCL13/CXCL9/CXCR3/CXCR5/CXCR6/EDN3/FASLG/FFAR4/FPR1/FPR2/FPR3/GPR174/GPR18/GPR33/GPR55/GPR65/IL2/JSRP1/LCK/LPAR3/NTSR1/P2RX5/P2RY10/PTPRC/SAA1/TMEM38A/TRPM2/TRPM8/XCL1/XCR1/HAP1/MS4A1/PRKCB	57
BP	GO:0002292	T cell differentiation involved in immune response	19/944	76/18800	4.36e-09	1.29e-07	1.12e-07	BATF/CCL19/CD80/CLEC4D/EOMES/FCER1G/FOXP3/HLA-DRA/IFNG/IL12RB1/IL2/IL21/IL27/IRF4/LY9/PCK1/SLAMF6/SPN/CD86	19
BP	GO:0035710	CD4-positive, alpha-beta T cell activation	22/944	102/18800	5.32e-09	1.56e-07	1.36e-07	BATF/CCL19/CD80/FOXP3/HLA-DRA/IFNG/IL12RB1/IL2/IL21/IL27/IRF4/LGALS7B/LY9/NCKAP1L/NKG7/PLA2G2D/SLAMF6/SPN/TOX/XCL1/SASH3/CD86	22
BP	GO:0045582	positive regulation of T cell differentiation	21/944	94/18800	6.06e-09	1.76e-07	1.54e-07	ADAM8/CCL19/CD80/CR1/FOXP3/HLA-DRA/HLA-G/IFNG/IL12RB1/IL2/IL2RA/IL7R/LILRB4/NCKAP1L/PCK1/PTPRC/RHOH/TESPA1/CD27/SASH3/CD86	21
BP	GO:0050869	negative regulation of B cell activation	13/944	35/18800	6.26e-09	1.81e-07	1.58e-07	BLK/BTK/CR1/CTLA4/FCGR2B/FOXP3/IL10/LAPTM5/MNDA/SAMSN1/TBC1D10C/TNFRSF13B/TYROBP	13
BP	GO:0002698	negative regulation of immune effector process	23/944	112/18800	6.54e-09	1.88e-07	1.64e-07	CCR2/CD84/CD96/CLEC12B/CR1/CR2/FCGR2B/FCRL3/FOXP3/HLA-G/IL10/IL2/IL20RB/IL7R/LILRB4/NCKAP1L/NOD2/PTPRC/SLAMF1/SLAMF8/VSIG4/XCL1/SPI1	23
BP	GO:0048002	antigen processing and presentation of peptide antigen	17/944	63/18800	8.1e-09	2.31e-07	2.02e-07	CLEC4A/CTSE/CTSS/FCER1G/FCGR2B/HLA-DMB/HLA-DOA/HLA-DOB/HLA-DPA1/HLA-DPB1/HLA-DQA1/HLA-DQA2/HLA-DQB2/HLA-DRA/HLA-G/MARCHF1/TREM2	17
BP	GO:0071219	cellular response to molecule of bacterial origin	34/944	229/18800	1.37e-08	3.88e-07	3.39e-07	CCL5/CCR5/CD180/CD6/CD80/CSF2/CXCL1/CXCL10/CXCL11/CXCL13/CXCL5/CXCL6/CXCL8/CXCL9/EPHB2/FCGR2B/GFI1/HAMP/HMGCS2/IL10/KLRC4-KLRK1/KLRK1/LY86/LY96/NOD2/PDCD1LG2/PTAFR/PTPN22/SCIMP/TLR2/TLR6/TREM2/CD86/SPI1	34
BP	GO:0002381	immunoglobulin production involved in immunoglobulin-mediated immune response	18/944	73/18800	1.41e-08	3.96e-07	3.46e-07	BATF/BTK/CD28/FOXP3/GAPT/HLA-DMB/HLA-DOA/HLA-DOB/HLA-DPA1/HLA-DPB1/HLA-DQA1/HLA-DQA2/HLA-DQB2/HLA-DRA/IL10/IL2/PTPRC/XCL1	18
BP	GO:0002399	MHC class II protein complex assembly	9/944	16/18800	1.63e-08	4.52e-07	3.95e-07	HLA-DMB/HLA-DOA/HLA-DOB/HLA-DPA1/HLA-DPB1/HLA-DQA1/HLA-DQA2/HLA-DQB2/HLA-DRA	9
BP	GO:0002503	peptide antigen assembly with MHC class II protein complex	9/944	16/18800	1.63e-08	4.52e-07	3.95e-07	HLA-DMB/HLA-DOA/HLA-DOB/HLA-DPA1/HLA-DPB1/HLA-DQA1/HLA-DQA2/HLA-DQB2/HLA-DRA	9
BP	GO:0043367	CD4-positive, alpha-beta T cell differentiation	19/944	82/18800	1.69e-08	4.66e-07	4.08e-07	BATF/CCL19/CD80/FOXP3/HLA-DRA/IFNG/IL12RB1/IL2/IL21/IL27/IRF4/LY9/NCKAP1L/PLA2G2D/SLAMF6/SPN/TOX/SASH3/CD86	19
BP	GO:0071677	positive regulation of mononuclear cell migration	17/944	66/18800	1.75e-08	4.79e-07	4.19e-07	ADAM8/AIF1/CCL21/CCL4/CCL5/CCL7/CCR1/CCR2/CCR7/CXCL10/CXCL13/FPR2/SLAMF1/SPN/XCL1/XCL2/SPI1	17
BP	GO:0002407	dendritic cell chemotaxis	11/944	26/18800	1.86e-08	5.05e-07	4.41e-07	CCL19/CCL21/CCL5/CCR1/CCR2/CCR5/CCR7/SLAMF1/SLAMF8/TRPM2/SPI1	11
BP	GO:1901623	regulation of lymphocyte chemotaxis	11/944	26/18800	1.86e-08	5.05e-07	4.41e-07	CCL21/CCL4/CCL5/CCL7/CCR2/CXCL10/CXCL13/KLRC4-KLRK1/KLRK1/XCL1/XCL2	11
BP	GO:0071216	cellular response to biotic stimulus	36/944	256/18800	2.2e-08	5.94e-07	5.19e-07	BTK/CCL5/CCR5/CD180/CD6/CD80/CLEC7A/CSF2/CXCL1/CXCL10/CXCL11/CXCL13/CXCL5/CXCL6/CXCL8/CXCL9/EPHB2/FCGR2B/GFI1/HAMP/HMGCS2/IL10/KLRC4-KLRK1/KLRK1/LY86/LY96/NOD2/PDCD1LG2/PTAFR/PTPN22/SCIMP/TLR2/TLR6/TREM2/CD86/SPI1	36
BP	GO:0042130	negative regulation of T cell proliferation	17/944	68/18800	2.84e-08	7.6e-07	6.64e-07	CD80/CR1/CRTAM/CTLA4/FOXP3/HLA-G/IL10/IL20RB/IL2RA/LGALS7B/LILRB4/PDCD1LG2/PLA2G2D/SPN/VSIG4/XCL1/CD86	17
BP	GO:0002710	negative regulation of T cell mediated immunity	11/944	27/18800	3e-08	7.94e-07	6.94e-07	FCGR2B/FOXP3/HLA-G/IL20RB/IL7R/LILRB4/NCKAP1L/NOD2/PTPRC/SLAMF1/XCL1	11
BP	GO:0036037	CD8-positive, alpha-beta T cell activation	11/944	27/18800	3e-08	7.94e-07	6.94e-07	CLEC4A/CRTAM/EOMES/GPR18/LILRB4/NCKAP1L/PTPN22/TNFSF8/TOX/WDFY4/XCL1	11
BP	GO:0036336	dendritic cell migration	12/944	33/18800	3.19e-08	8.4e-07	7.35e-07	ASB2/CCL19/CCL21/CCL5/CCR1/CCR2/CCR5/CCR7/SLAMF1/SLAMF8/TRPM2/SPI1	12
BP	GO:0046635	positive regulation of alpha-beta T cell activation	17/944	69/18800	3.59e-08	9.38e-07	8.2e-07	CCL19/CCR2/CD28/CD3E/CD80/EBI3/FOXP3/HLA-DRA/IFNG/IL12RB1/LILRB4/NCKAP1L/PTPN22/PTPRC/XCL1/SASH3/CD86	17
BP	GO:0006968	cellular defense response	15/944	54/18800	4e-08	1.04e-06	9.08e-07	CCR2/CCR5/CD5L/CXCL9/HLA-G/ITK/KLRC2/LSP1/LY96/MNDA/NCF1/SH2D1A/SPN/TRAT1/TYROBP	15
BP	GO:0019884	antigen processing and presentation of exogenous antigen	14/944	47/18800	4.26e-08	1.1e-06	9.62e-07	CLEC4A/CTSE/CTSS/FCER1G/FCGR2B/HLA-DMB/HLA-DOA/HLA-DOB/HLA-DPA1/HLA-DPB1/HLA-DQA1/HLA-DQA2/HLA-DQB2/HLA-DRA	14
BP	GO:0002707	negative regulation of lymphocyte mediated immunity	15/944	55/18800	5.24e-08	1.35e-06	1.18e-06	CD96/CLEC12B/CR1/CR2/FCGR2B/FOXP3/HLA-G/IL20RB/IL7R/LILRB4/NCKAP1L/NOD2/PTPRC/SLAMF1/XCL1	15
BP	GO:0032613	interleukin-10 production	16/944	63/18800	5.69e-08	1.44e-06	1.26e-06	CD28/CLEC7A/FCGR2B/FOXP3/HGF/IL20RB/IRF4/LILRB4/NOD2/PDCD1LG2/TIGIT/TLR2/TREM2/TYROBP/XCL1/SASH3	16
BP	GO:0032653	regulation of interleukin-10 production	16/944	63/18800	5.69e-08	1.44e-06	1.26e-06	CD28/CLEC7A/FCGR2B/FOXP3/HGF/IL20RB/IRF4/LILRB4/NOD2/PDCD1LG2/TIGIT/TLR2/TREM2/TYROBP/XCL1/SASH3	16
BP	GO:2000401	regulation of lymphocyte migration	16/944	63/18800	5.69e-08	1.44e-06	1.26e-06	ADAM8/AIF1/C10orf99/CCL21/CCL4/CCL5/CCL7/CCR2/CD200R1/CXCL10/CXCL13/KLRC4-KLRK1/KLRK1/SPN/XCL1/XCL2	16
BP	GO:0022408	negative regulation of cell-cell adhesion	30/944	199/18800	6.83e-08	1.72e-06	1.5e-06	CCL21/CD80/CR1/CRTAM/CTLA4/FCGR2B/FOXP3/HLA-G/IL10/IL2/IL20RB/IL2RA/LAG3/LAPTM5/LAX1/LGALS7B/LILRB4/NCKAP1L/PDCD1LG2/PLA2G2D/PLG/PTPN22/SPN/TIGIT/VSIG4/WNT1/XCL1/TNFAIP8L2/CD86/SPI1	30
BP	GO:0002700	regulation of production of molecular mediator of immune response	27/944	167/18800	7.07e-08	1.77e-06	1.54e-06	BTK/CCR2/CD244/CD28/CD96/CLEC7A/CR1/EPHB2/FCGR2B/FCRL3/FOXP3/HLA-G/IL10/IL2/IL21/KLK3/LAPTM5/LILRB4/MZB1/NOD2/PTPN22/PTPRC/SCIMP/SLAMF1/XCL1/SASH3/CD86	27
BP	GO:0050852	T cell receptor signaling pathway	23/944	127/18800	7.79e-08	1.93e-06	1.69e-06	CARD11/CCR7/CD247/CD28/CD8A/CD8B/CTLA4/FOXP3/HLA-DPB1/ITK/KCNN4/LAPTM5/LCK/LILRB4/PTPN22/PTPRC/SH2D1A/TESPA1/THEMIS/TRAT1/UBASH3A/SLA2/FYB1	23
BP	GO:0045066	regulatory T cell differentiation	12/944	36/18800	9.8e-08	2.42e-06	2.11e-06	CD28/CR1/CTLA4/FOXP3/HLA-DRA/HLA-G/IFNG/IL2/LAG3/LILRB4/PLA2G2D/TOX	12
BP	GO:0002228	natural killer cell mediated immunity	17/944	75/18800	1.34e-07	3.3e-06	2.88e-06	CD96/CLEC12B/CORO1A/CRTAM/FCGR3A/HLA-G/IL21/KLRC2/KLRC4/KLRC4-KLRK1/KLRK1/LAG3/NKG7/SH2D1A/SLAMF6/VAV1/SLAMF7	17
BP	GO:0045730	respiratory burst	12/944	37/18800	1.38e-07	3.36e-06	2.94e-06	CD52/CLEC7A/CYBB/IGHA1/IGHA2/JCHAIN/NCF1/NCF1B/NCF1C/RAC2/SLAMF8/TREM2	12
BP	GO:2000403	positive regulation of lymphocyte migration	12/944	37/18800	1.38e-07	3.36e-06	2.94e-06	ADAM8/AIF1/CCL21/CCL4/CCL5/CCL7/CCR2/CXCL10/CXCL13/SPN/XCL1/XCL2	12
BP	GO:0072678	T cell migration	16/944	67/18800	1.45e-07	3.47e-06	3.04e-06	ADAM8/AIF1/C10orf99/CCL21/CCL5/CCR2/CD200R1/CXCL10/CXCL11/CXCL13/GPR15/ITGAL/MYO1G/SPN/XCL1/XCL2	16
BP	GO:0071222	cellular response to lipopolysaccharide	31/944	217/18800	1.45e-07	3.47e-06	3.04e-06	CCL5/CCR5/CD180/CD6/CD80/CSF2/CXCL1/CXCL10/CXCL11/CXCL13/CXCL5/CXCL6/CXCL8/CXCL9/EPHB2/GFI1/HAMP/HMGCS2/IL10/KLRC4-KLRK1/KLRK1/LY86/LY96/NOD2/PDCD1LG2/PTAFR/PTPN22/SCIMP/TLR2/CD86/SPI1	31
BP	GO:0002820	negative regulation of adaptive immune response	15/944	59/18800	1.46e-07	3.47e-06	3.04e-06	CR1/CR2/FCGR2B/FOXP3/HLA-G/IL2/IL20RB/IL7R/LILRB4/NCKAP1L/NOD2/PTPRC/SAMSN1/SLAMF1/XCL1	15
BP	GO:0002287	alpha-beta T cell activation involved in immune response	16/944	68/18800	1.8e-07	4.26e-06	3.72e-06	BATF/CCL19/CD80/EOMES/FOXP3/HLA-DRA/IFNG/IL12RB1/IL2/IL21/IL27/IRF4/LY9/SLAMF6/SPN/CD86	16
BP	GO:0002293	alpha-beta T cell differentiation involved in immune response	16/944	68/18800	1.8e-07	4.26e-06	3.72e-06	BATF/CCL19/CD80/EOMES/FOXP3/HLA-DRA/IFNG/IL12RB1/IL2/IL21/IL27/IRF4/LY9/SLAMF6/SPN/CD86	16
BP	GO:0002920	regulation of humoral immune response	13/944	45/18800	1.94e-07	4.55e-06	3.98e-06	CCR7/CD5L/CR1/CR2/CXCL13/FCER2/FCGR2B/KLK3/LTA/NOD2/PTPRC/TREM2/VSIG4	13
BP	GO:0002396	MHC protein complex assembly	9/944	20/18800	1.99e-07	4.6e-06	4.02e-06	HLA-DMB/HLA-DOA/HLA-DOB/HLA-DPA1/HLA-DPB1/HLA-DQA1/HLA-DQA2/HLA-DQB2/HLA-DRA	9
BP	GO:0002501	peptide antigen assembly with MHC protein complex	9/944	20/18800	1.99e-07	4.6e-06	4.02e-06	HLA-DMB/HLA-DOA/HLA-DOB/HLA-DPA1/HLA-DPB1/HLA-DQA1/HLA-DQA2/HLA-DQB2/HLA-DRA	9
BP	GO:0002577	regulation of antigen processing and presentation	9/944	20/18800	1.99e-07	4.6e-06	4.02e-06	CCL19/CCL21/CCR7/FCGR2B/HLA-DOA/HLA-DOB/NOD2/TREM2/WAS	9
BP	GO:0071706	tumor necrosis factor superfamily cytokine production	28/944	187/18800	2.15e-07	4.91e-06	4.3e-06	ADAM8/CCL19/CCR2/CD2/CD33/CD84/CLEC4A/CLEC7A/CYBB/EPHB2/FOXP3/GPR18/IFNG/IL10/LILRA4/LILRB4/LY96/NOD2/PTAFR/PTPN22/PTPRC/SLAMF1/SPN/TLR2/TREM2/TYROBP/SASH3/CD86	28
BP	GO:1903555	regulation of tumor necrosis factor superfamily cytokine production	28/944	187/18800	2.15e-07	4.91e-06	4.3e-06	ADAM8/CCL19/CCR2/CD2/CD33/CD84/CLEC4A/CLEC7A/CYBB/EPHB2/FOXP3/GPR18/IFNG/IL10/LILRA4/LILRB4/LY96/NOD2/PTAFR/PTPN22/PTPRC/SLAMF1/SPN/TLR2/TREM2/TYROBP/SASH3/CD86	28
BP	GO:0002717	positive regulation of natural killer cell mediated immunity	11/944	32/18800	2.35e-07	5.36e-06	4.69e-06	CRTAM/HLA-G/IL21/KLRC2/KLRC4/KLRC4-KLRK1/KLRK1/LAG3/SH2D1A/SLAMF6/VAV1	11
BP	GO:0050727	regulation of inflammatory response	45/944	394/18800	2.37e-07	5.37e-06	4.69e-06	ADAM8/ALOX5AP/AOAH/BTK/CASP5/CCL5/CCR2/CCR7/CD200R1/CD28/CEBPA/CNR2/CST7/FABP4/FCGR2B/FFAR4/FOXP3/FPR2/GPR31/HAMP/HGF/IFNG/IL10/IL2/IL20RB/IL21/IL22RA2/IL2RA/LTA/NCF1/NKG7/NOD2/PLA2G2D/PTPRC/SAA1/SLAMF8/TLR10/TLR2/TLR7/TNFRSF11A/TREM2/XCL1/ZBP1/SIGLEC10/TNFAIP8L2	45
BP	GO:0002823	negative regulation of adaptive immune response based on somatic recombination of immune receptors built from immunoglobulin superfamily domains	14/944	54/18800	2.91e-07	6.56e-06	5.73e-06	CR1/CR2/FCGR2B/FOXP3/HLA-G/IL2/IL20RB/IL7R/LILRB4/NCKAP1L/NOD2/PTPRC/SLAMF1/XCL1	14
BP	GO:0050777	negative regulation of immune response	27/944	179/18800	3.03e-07	6.79e-06	5.93e-06	AMBP/CCR2/CD84/CD96/CLEC12B/CR1/CR2/CTLA4/FCGR2B/FOXP3/HLA-G/IL10/IL2/IL20RB/IL7R/LILRB4/NCKAP1L/NOD2/PDCD1/PTPRC/SAMSN1/SLAMF1/SLAMF8/TREM2/VSIG4/XCL1/SPI1	27
BP	GO:0050766	positive regulation of phagocytosis	16/944	71/18800	3.41e-07	7.6e-06	6.65e-06	CLEC7A/DOCK2/FCER1G/FCGR2B/FPR2/IFNG/IL2RB/IL2RG/NCKAP1L/NOD2/PTPRC/PTX3/SIRPB1/SIRPG/TREM2/CD300LF	16
BP	GO:0045954	positive regulation of natural killer cell mediated cytotoxicity	10/944	27/18800	3.75e-07	8.32e-06	7.28e-06	CRTAM/IL21/KLRC2/KLRC4/KLRC4-KLRK1/KLRK1/LAG3/SH2D1A/SLAMF6/VAV1	10
BP	GO:0042267	natural killer cell mediated cytotoxicity	16/944	72/18800	4.18e-07	9.23e-06	8.07e-06	CLEC12B/CORO1A/CRTAM/FCGR3A/HLA-G/IL21/KLRC2/KLRC4/KLRC4-KLRK1/KLRK1/LAG3/NKG7/SH2D1A/SLAMF6/VAV1/SLAMF7	16
BP	GO:0002824	positive regulation of adaptive immune response based on somatic recombination of immune receptors built from immunoglobulin superfamily domains	20/944	110/18800	5.08e-07	1.12e-05	9.77e-06	BTK/CCR2/CD28/CLEC6A/CLEC7A/FCER2/FOXP3/HLA-DRA/HLA-G/IL12RB1/IL2/LTA/NOD2/PTPRC/SLAMF1/SLC22A13/TNFSF13B/TREM2/XCL1/SASH3	20
BP	GO:0045061	thymic T cell selection	9/944	22/18800	5.37e-07	1.17e-05	1.03e-05	CARD11/CCR7/CD28/CD3D/CD3E/CD3G/DOCK2/PTPRC/TOX	9
BP	GO:0032703	negative regulation of interleukin-2 production	10/944	28/18800	5.57e-07	1.21e-05	1.06e-05	CR1/FOXP3/IL20RB/LAG3/LAPTM5/LILRB4/NOD2/PTPRC/VSIG4/XCL1	10
BP	GO:0032689	negative regulation of interferon-gamma production	12/944	42/18800	6.55e-07	1.42e-05	1.24e-05	CD96/CR1/FOXP3/IL10/IL20RB/LAPTM5/LGALS7B/LILRB4/NOD2/PDCD1LG2/SLAMF1/XCL1	12
BP	GO:0030101	natural killer cell activation	18/944	93/18800	7.21e-07	1.55e-05	1.36e-05	CD2/CD244/CORO1A/FCGR3A/IL2/IL21R/IL2RB/KLRC2/KLRC4-KLRK1/KLRK1/NKG7/PTPN22/PTPRC/SLAMF1/TOX/TYROBP/ZNF683/SLAMF7	18
BP	GO:0002715	regulation of natural killer cell mediated immunity	13/944	50/18800	7.45e-07	1.6e-05	1.4e-05	CD96/CLEC12B/CRTAM/HLA-G/IL21/KLRC2/KLRC4/KLRC4-KLRK1/KLRK1/LAG3/SH2D1A/SLAMF6/VAV1	13
BP	GO:0001773	myeloid dendritic cell activation	10/944	29/18800	8.12e-07	1.73e-05	1.51e-05	BATF/CD2/CLEC4D/CSF2/DOCK2/IL10/IRF4/SLAMF1/UBD/SPI1	10
BP	GO:0002294	CD4-positive, alpha-beta T cell differentiation involved in immune response	15/944	67/18800	8.65e-07	1.84e-05	1.61e-05	BATF/CCL19/CD80/FOXP3/HLA-DRA/IFNG/IL12RB1/IL2/IL21/IL27/IRF4/LY9/SLAMF6/SPN/CD86	15
BP	GO:2000106	regulation of leukocyte apoptotic process	17/944	85/18800	9e-07	1.9e-05	1.66e-05	ADAM8/BLK/BTK/CCL19/CCL21/CCL5/CCR5/CCR7/CD3G/HSH2D/IL10/IL2/IL7R/NOD2/PDCD1/PIP/CD27	17
BP	GO:0002430	complement receptor mediated signaling pathway	7/944	13/18800	1.04e-06	2.17e-05	1.89e-05	C3AR1/CR1/CR2/FPR1/FPR2/FPR3/GPR33	7
BP	GO:0002524	hypersensitivity	7/944	13/18800	1.04e-06	2.17e-05	1.89e-05	BTK/CCR7/FCGR1A/FCGR2B/FCGR3A/IGHG1/IL20RB	7
BP	GO:0002821	positive regulation of adaptive immune response	20/944	115/18800	1.06e-06	2.21e-05	1.93e-05	BTK/CCR2/CD28/CLEC6A/CLEC7A/FCER2/FOXP3/HLA-DRA/HLA-G/IL12RB1/IL2/LTA/NOD2/PTPRC/SLAMF1/SLC22A13/TNFSF13B/TREM2/XCL1/SASH3	20
BP	GO:0002923	regulation of humoral immune response mediated by circulating immunoglobulin	8/944	18/18800	1.09e-06	2.26e-05	1.97e-05	CR1/CR2/FCER2/FCGR2B/LTA/NOD2/PTPRC/TREM2	8
BP	GO:0030889	negative regulation of B cell proliferation	8/944	18/18800	1.09e-06	2.26e-05	1.97e-05	BLK/BTK/CTLA4/FCGR2B/IL10/MNDA/TNFRSF13B/TYROBP	8
BP	GO:0050856	regulation of T cell receptor signaling pathway	12/944	44/18800	1.14e-06	2.33e-05	2.03e-05	CARD11/CCR7/KCNN4/LAPTM5/LCK/LILRB4/PTPN22/SH2D1A/TESPA1/TRAT1/UBASH3A/SLA2	12
BP	GO:2000404	regulation of T cell migration	12/944	44/18800	1.14e-06	2.33e-05	2.03e-05	ADAM8/AIF1/C10orf99/CCL21/CCL5/CCR2/CD200R1/CXCL10/CXCL13/SPN/XCL1/XCL2	12
BP	GO:0019731	antibacterial humoral response	14/944	60/18800	1.17e-06	2.39e-05	2.09e-05	H2BC10/H2BC7/IGHA1/IGHA2/IGHM/IGKV3-20/JCHAIN/KLK3/NOD2/PI3/RNASE3/WFDC12/WFDC5/RNASE6	14
BP	GO:0002922	positive regulation of humoral immune response	9/944	24/18800	1.29e-06	2.61e-05	2.28e-05	CCR7/CR1/FCER2/FCGR2B/KLK3/LTA/NOD2/PTPRC/TREM2	9
BP	GO:0032640	tumor necrosis factor production	26/944	182/18800	1.45e-06	2.9e-05	2.54e-05	CCL19/CCR2/CD2/CD33/CD84/CLEC4A/CLEC7A/CYBB/EPHB2/FOXP3/GPR18/IFNG/IL10/LILRA4/LILRB4/LY96/NOD2/PTAFR/PTPN22/PTPRC/SLAMF1/SPN/TLR2/TREM2/TYROBP/SASH3	26
BP	GO:0032680	regulation of tumor necrosis factor production	26/944	182/18800	1.45e-06	2.9e-05	2.54e-05	CCL19/CCR2/CD2/CD33/CD84/CLEC4A/CLEC7A/CYBB/EPHB2/FOXP3/GPR18/IFNG/IL10/LILRA4/LILRB4/LY96/NOD2/PTAFR/PTPN22/PTPRC/SLAMF1/SPN/TLR2/TREM2/TYROBP/SASH3	26
BP	GO:1902622	regulation of neutrophil migration	12/944	45/18800	1.48e-06	2.96e-05	2.59e-05	ADAM8/C3AR1/CCL19/CCL21/CCR7/CXCL8/NCKAP1L/NOD2/RAC2/RHOH/SLAMF8/XCL1	12
BP	GO:0002709	regulation of T cell mediated immunity	17/944	88/18800	1.5e-06	2.98e-05	2.61e-05	CCR2/FCGR2B/FOXP3/HLA-DRA/HLA-G/IL12RB1/IL20RB/IL7R/LILRB4/NCKAP1L/NOD2/PTPRC/SLAMF1/SLC22A13/WAS/XCL1/SASH3	17
BP	GO:0061844	antimicrobial humoral immune response mediated by antimicrobial peptide	16/944	79/18800	1.57e-06	3.12e-05	2.72e-05	CCL13/CXCL1/CXCL10/CXCL11/CXCL13/CXCL5/CXCL6/CXCL8/CXCL9/H2BC10/H2BC7/KLK3/NOD2/REG3G/RNASE3/RNASE6	16
BP	GO:0045577	regulation of B cell differentiation	10/944	31/18800	1.64e-06	3.22e-05	2.81e-05	BTK/CARD11/CR1/FCRL3/IKZF3/IL10/IL2/NCKAP1L/SLAMF8/CD27	10
BP	GO:2000406	positive regulation of T cell migration	10/944	31/18800	1.64e-06	3.22e-05	2.81e-05	ADAM8/AIF1/CCL21/CCL5/CCR2/CXCL10/CXCL13/SPN/XCL1/XCL2	10
BP	GO:0002712	regulation of B cell mediated immunity	14/944	62/18800	1.79e-06	3.48e-05	3.05e-05	BTK/CD28/CR1/CR2/FCER2/FCGR2B/FOXP3/IL10/IL2/LTA/NOD2/PTPRC/TREM2/XCL1	14
BP	GO:0002889	regulation of immunoglobulin mediated immune response	14/944	62/18800	1.79e-06	3.48e-05	3.05e-05	BTK/CD28/CR1/CR2/FCER2/FCGR2B/FOXP3/IL10/IL2/LTA/NOD2/PTPRC/TREM2/XCL1	14
BP	GO:0071887	leukocyte apoptotic process	19/944	109/18800	1.89e-06	3.66e-05	3.2e-05	ADAM8/BLK/BTK/CCL19/CCL21/CCL5/CCR5/CCR7/CD3G/FASLG/HSH2D/IL10/IL2/IL2RA/IL7R/NOD2/PDCD1/PIP/CD27	19
BP	GO:0042269	regulation of natural killer cell mediated cytotoxicity	12/944	46/18800	1.91e-06	3.66e-05	3.2e-05	CLEC12B/CRTAM/HLA-G/IL21/KLRC2/KLRC4/KLRC4-KLRK1/KLRK1/LAG3/SH2D1A/SLAMF6/VAV1	12
BP	GO:0002438	acute inflammatory response to antigenic stimulus	9/944	25/18800	1.93e-06	3.66e-05	3.2e-05	BTK/CCR7/CD6/FCGR1A/FCGR2B/FCGR3A/IGHG1/IL20RB/PLA2G2D	9
BP	GO:0032753	positive regulation of interleukin-4 production	9/944	25/18800	1.93e-06	3.66e-05	3.2e-05	CD28/CD3E/CLECL1/FCER1G/FOXP3/IL20RB/IRF4/SASH3/CD86	9
BP	GO:0098581	detection of external biotic stimulus	9/944	25/18800	1.93e-06	3.66e-05	3.2e-05	CLEC6A/CLEC7A/LY96/NAIP/NLRC4/NOD2/TLR2/TLR6/TREM2	9
BP	GO:0032615	interleukin-12 production	14/944	63/18800	2.2e-06	4.14e-05	3.62e-05	CCL19/CCR7/CLEC7A/HLA-G/IFNG/IL10/LAPTM5/LTB/NOD2/SCIMP/SLAMF1/TIGIT/TLR2/TLR8	14
BP	GO:0032655	regulation of interleukin-12 production	14/944	63/18800	2.2e-06	4.14e-05	3.62e-05	CCL19/CCR7/CLEC7A/HLA-G/IFNG/IL10/LAPTM5/LTB/NOD2/SCIMP/SLAMF1/TIGIT/TLR2/TLR8	14
BP	GO:0051209	release of sequestered calcium ion into cytosol	20/944	121/18800	2.42e-06	4.54e-05	3.97e-05	CCL19/CCL21/CCR5/CCR7/CD19/CEMIP/CORO1A/CXCL10/CXCL11/CXCL9/FASLG/JSRP1/LCK/NTSR1/PTPRC/TMEM38A/TRPM2/XCL1/XCR1/HAP1	20
BP	GO:0097028	dendritic cell differentiation	12/944	47/18800	2.45e-06	4.58e-05	4.01e-05	BATF/BLK/CCL19/CCR7/CSF2/FCGR2B/HLA-G/IRF4/TREM2/TRPM2/UBD/SPI1	12
BP	GO:0051283	negative regulation of sequestering of calcium ion	20/944	122/18800	2.76e-06	5.14e-05	4.49e-05	CCL19/CCL21/CCR5/CCR7/CD19/CEMIP/CORO1A/CXCL10/CXCL11/CXCL9/FASLG/JSRP1/LCK/NTSR1/PTPRC/TMEM38A/TRPM2/XCL1/XCR1/HAP1	20
BP	GO:0035747	natural killer cell chemotaxis	6/944	10/18800	2.78e-06	5.16e-05	4.51e-05	CCL4/CCL5/CCL7/KLRC4-KLRK1/KLRK1/XCL1	6
BP	GO:0043373	CD4-positive, alpha-beta T cell lineage commitment	8/944	20/18800	2.88e-06	5.28e-05	4.62e-05	BATF/FOXP3/IL12RB1/IRF4/LY9/SLAMF6/SPN/TOX	8
BP	GO:0140131	positive regulation of lymphocyte chemotaxis	8/944	20/18800	2.88e-06	5.28e-05	4.62e-05	CCL21/CCL4/CCL5/CCL7/CCR2/CXCL13/XCL1/XCL2	8
BP	GO:0002456	T cell mediated immunity	19/944	112/18800	2.89e-06	5.28e-05	4.62e-05	CCR2/CD8A/FCGR2B/FOXP3/HLA-DRA/HLA-G/IL12RB1/IL20RB/IL7R/LILRB4/MYO1G/NCKAP1L/NOD2/PTPRC/SLAMF1/SLC22A13/WAS/XCL1/SASH3	19
BP	GO:0045589	regulation of regulatory T cell differentiation	10/944	33/18800	3.12e-06	5.7e-05	4.98e-05	CD28/CR1/CTLA4/FOXP3/HLA-DRA/HLA-G/IFNG/IL2/LAG3/LILRB4	10
BP	GO:0042093	T-helper cell differentiation	14/944	65/18800	3.27e-06	5.93e-05	5.18e-05	BATF/CCL19/CD80/FOXP3/HLA-DRA/IL12RB1/IL2/IL21/IL27/IRF4/LY9/SLAMF6/SPN/CD86	14
BP	GO:0002526	acute inflammatory response	19/944	113/18800	3.31e-06	5.98e-05	5.23e-05	ADAM8/ALOX5AP/BTK/CCR7/CD163/CD6/F3/FCGR1A/FCGR2B/FCGR3A/HAMP/IGHG1/IL20RB/PLA2G2D/REG3G/SAA1/SAA2/SAA4/TNFRSF11A	19
BP	GO:0019722	calcium-mediated signaling	27/944	202/18800	3.36e-06	6.05e-05	5.29e-05	BTK/CCL4/CCR1/CCR2/CCR4/CCR5/CCR7/CCR8/CD3E/CLEC7A/CXCL8/CXCR3/CXCR5/CXCR6/FPR2/P2RX5/P2RY12/PLEK/PTPRC/TBC1D10C/TMEM38A/TRAT1/TREM2/TRPM2/TRPM8/XCR1/SLA2	27
BP	GO:0002468	dendritic cell antigen processing and presentation	7/944	15/18800	3.55e-06	6.37e-05	5.57e-05	CCL19/CCL21/CCR7/CLEC4A/FCGR2B/HLA-DRA/NOD2	7
BP	GO:0051282	regulation of sequestering of calcium ion	20/944	124/18800	3.57e-06	6.38e-05	5.58e-05	CCL19/CCL21/CCR5/CCR7/CD19/CEMIP/CORO1A/CXCL10/CXCL11/CXCL9/FASLG/JSRP1/LCK/NTSR1/PTPRC/TMEM38A/TRPM2/XCL1/XCR1/HAP1	20
BP	GO:0032733	positive regulation of interleukin-10 production	11/944	41/18800	3.8e-06	6.77e-05	5.92e-05	CD28/CLEC7A/HGF/IL20RB/IRF4/NOD2/TIGIT/TLR2/TREM2/XCL1/SASH3	11
BP	GO:0002437	inflammatory response to antigenic stimulus	15/944	75/18800	3.92e-06	6.94e-05	6.07e-05	BTK/CCR7/CD28/CD6/FCGR1A/FCGR2B/FCGR3A/IGHG1/IL10/IL20RB/IL2RA/LTA/NOD2/PLA2G2D/TREM2	15
BP	GO:2000514	regulation of CD4-positive, alpha-beta T cell activation	14/944	66/18800	3.96e-06	6.98e-05	6.1e-05	CCL19/CD80/FOXP3/HLA-DRA/IFNG/IL12RB1/IL2/IL27/IRF4/LGALS7B/NCKAP1L/XCL1/SASH3/CD86	14
BP	GO:0032743	positive regulation of interleukin-2 production	10/944	34/18800	4.23e-06	7.43e-05	6.5e-05	CARD11/CCR2/CD28/CD3E/CD80/CLEC7A/IRF4/PTPRC/SASH3/CD86	10
BP	GO:0071356	cellular response to tumor necrosis factor	29/944	229/18800	4.41e-06	7.72e-05	6.75e-05	AIM2/CALCA/CCL11/CCL13/CCL18/CCL19/CCL21/CCL4/CCL5/CCL7/CEBPA/CXCL8/CYP1B1/FABP4/HAMP/HAS2/LAPTM5/MYOD1/NAIP/PCK1/SLC2A4/STAT1/TCL1A/TNFRSF11A/TNFRSF17/TNFRSF18/TNFSF13B/XCL1/XCL2	29
BP	GO:0007162	negative regulation of cell adhesion	35/944	305/18800	4.6e-06	8.02e-05	7.01e-05	ADAMDEC1/CCL21/CD80/CR1/CRTAM/CTLA4/CYP1B1/EPHB2/FCGR2B/FOXP3/HLA-G/IL10/IL2/IL20RB/IL2RA/LAG3/LAPTM5/LAX1/LGALS7B/LILRB4/NCKAP1L/PDCD1LG2/PLA2G2D/PLG/PTPN22/PTPRC/SPN/TGFBI/TIGIT/VSIG4/WNT1/XCL1/TNFAIP8L2/CD86/SPI1	35
BP	GO:0046637	regulation of alpha-beta T cell differentiation	14/944	67/18800	4.77e-06	8.28e-05	7.24e-05	CCL19/CD80/FOXP3/HLA-DRA/IFNG/IL12RB1/IL2/IL27/IRF4/LILRB4/NCKAP1L/ZNF683/SASH3/CD86	14
BP	GO:0043370	regulation of CD4-positive, alpha-beta T cell differentiation	12/944	50/18800	4.96e-06	8.57e-05	7.5e-05	CCL19/CD80/FOXP3/HLA-DRA/IFNG/IL12RB1/IL2/IL27/IRF4/NCKAP1L/SASH3/CD86	12
BP	GO:0042116	macrophage activation	18/944	106/18800	5.16e-06	8.89e-05	7.77e-05	AIF1/C1QA/CD84/CEBPA/CSF2/CST7/FCGR2B/FPR2/HAMP/IFNG/IL10/ITGB2/PTPRC/TLR2/TLR6/TREM2/TYROBP/VSIG4	18
BP	GO:0051208	sequestering of calcium ion	20/944	128/18800	5.88e-06	0.000100949	8.83e-05	CCL19/CCL21/CCR5/CCR7/CD19/CEMIP/CORO1A/CXCL10/CXCL11/CXCL9/FASLG/JSRP1/LCK/NTSR1/PTPRC/TMEM38A/TRPM2/XCL1/XCR1/HAP1	20
BP	GO:1903557	positive regulation of tumor necrosis factor superfamily cytokine production	18/944	107/18800	5.92e-06	0.000101122	8.84e-05	ADAM8/CCL19/CCR2/CD2/CD84/CLEC7A/CYBB/EPHB2/IFNG/LY96/NOD2/PTAFR/PTPRC/SPN/TLR2/TYROBP/SASH3/CD86	18
BP	GO:0071622	regulation of granulocyte chemotaxis	12/944	51/18800	6.19e-06	0.000105387	9.21e-05	C3AR1/CCL19/CCL21/CCL5/CCR7/CSF1R/CXCL8/NCKAP1L/NOD2/RAC2/SLAMF1/XCL1	12
BP	GO:0071346	cellular response to interferon-gamma	19/944	118/18800	6.38e-06	0.00010829	9.47e-05	AIF1/CCL11/CCL13/CCL18/CCL19/CCL21/CCL4/CCL5/CCL7/FASLG/GBP5/HLA-DPA1/IFNG/IL12RB1/STAT1/TLR2/WAS/XCL1/XCL2	19
BP	GO:0033077	T cell differentiation in thymus	15/944	78/18800	6.52e-06	0.000110156	9.63e-05	ADAM8/BCL11B/CARD11/CCR7/CD28/CD3D/CD3E/CD3G/DOCK2/FOXP3/IL7R/PTPRC/TESPA1/TOX/WNT1	15
BP	GO:0032612	interleukin-1 production	20/944	129/18800	6.64e-06	0.000111151	9.72e-05	AIM2/CCL19/CCR7/CD33/CLEC7A/FFAR4/GBP5/IFNG/IGHD/IL10/LILRB4/MNDA/NLRC4/NOD2/PYHIN1/SAA1/TLR6/TLR8/TREM2/TYROBP	20
BP	GO:0032652	regulation of interleukin-1 production	20/944	129/18800	6.64e-06	0.000111151	9.72e-05	AIM2/CCL19/CCR7/CD33/CLEC7A/FFAR4/GBP5/IFNG/IGHD/IL10/LILRB4/MNDA/NLRC4/NOD2/PYHIN1/SAA1/TLR6/TLR8/TREM2/TYROBP	20
BP	GO:0002363	alpha-beta T cell lineage commitment	8/944	22/18800	6.68e-06	0.000111151	9.72e-05	BATF/FOXP3/IL12RB1/IRF4/LY9/SLAMF6/SPN/TOX	8
BP	GO:0043369	CD4-positive or CD8-positive, alpha-beta T cell lineage commitment	8/944	22/18800	6.68e-06	0.000111151	9.72e-05	BATF/FOXP3/IL12RB1/IRF4/LY9/SLAMF6/SPN/TOX	8
BP	GO:0050764	regulation of phagocytosis	17/944	99/18800	8.03e-06	0.00013314	0.000116412	CLEC7A/DOCK2/FCER1G/FCGR2B/FPR2/IFNG/IL2RB/IL2RG/NCKAP1L/NOD2/PTPRC/PTX3/SIRPB1/SIRPG/TLR2/TREM2/CD300LF	17
BP	GO:0002702	positive regulation of production of molecular mediator of immune response	19/944	120/18800	8.21e-06	0.000135594	0.000118558	CD244/CD28/CLEC7A/EPHB2/HLA-G/IL10/IL2/IL21/KLK3/LAPTM5/MZB1/NOD2/PTPN22/PTPRC/SCIMP/SLAMF1/XCL1/SASH3/CD86	19
BP	GO:0034612	response to tumor necrosis factor	30/944	249/18800	8.33e-06	0.000137059	0.000119838	AIM2/CALCA/CCL11/CCL13/CCL18/CCL19/CCL21/CCL4/CCL5/CCL7/CEBPA/CXCL8/CYP1B1/FABP4/HAMP/HAS2/LAPTM5/MYOD1/NAIP/PCK1/SLC2A4/STAT1/TCL1A/TNFRSF11A/TNFRSF17/TNFRSF18/TNFSF13B/UBD/XCL1/XCL2	30
BP	GO:0072677	eosinophil migration	8/944	23/18800	9.79e-06	0.000160427	0.00014027	ADAM8/CCL11/CCL13/CCL21/CCL4/CCL5/CCL7/SCG2	8
BP	GO:0010819	regulation of T cell chemotaxis	7/944	17/18800	9.82e-06	0.000160427	0.00014027	CCL21/CCL5/CCR2/CXCL10/CXCL13/XCL1/XCL2	7
BP	GO:0043383	negative T cell selection	6/944	12/18800	1.12e-05	0.000182692	0.000159738	CCR7/CD28/CD3E/DOCK2/PTPRC/THEMIS	6
BP	GO:0032732	positive regulation of interleukin-1 production	14/944	73/18800	1.36e-05	0.000220735	0.000193001	AIM2/CCL19/CLEC7A/GBP5/IFNG/IGHD/MNDA/NLRC4/NOD2/PYHIN1/SAA1/TLR6/TLR8/TYROBP	14
BP	GO:0090023	positive regulation of neutrophil chemotaxis	8/944	24/18800	1.4e-05	0.000226814	0.000198316	C3AR1/CCL19/CCL21/CCR7/CXCL8/NCKAP1L/RAC2/XCL1	8
BP	GO:0002507	tolerance induction	9/944	31/18800	1.45e-05	0.000232811	0.00020356	BLK/CCR4/CD3E/FOXP3/HLA-G/ICOS/IL2RA/LILRB4/PDCD1	9
BP	GO:0048535	lymph node development	7/944	18/18800	1.54e-05	0.000245665	0.000214799	CXCR5/IL7R/LTA/LTB/PDPN/TNFRSF11A/TOX	7
BP	GO:0060263	regulation of respiratory burst	7/944	18/18800	1.54e-05	0.000245665	0.000214799	CLEC7A/IGHA1/IGHA2/JCHAIN/NCF1/RAC2/SLAMF8	7
BP	GO:0001818	negative regulation of cytokine production	38/944	363/18800	1.57e-05	0.000249586	0.000218227	ABCD2/ADCY7/BTK/CCR7/CD200R1/CD33/CD84/CD96/CLEC4A/CR1/EPHB2/FCGR2B/FFAR4/FOXP3/GPR18/HGF/IFNG/IL10/IL20RB/LAG3/LAPTM5/LGALS7B/LILRA4/LILRB4/NCKAP1L/NOD2/PDCD1LG2/PTPN22/PTPRC/SLAMF1/TIGIT/TLR6/TLR8/TREM2/TYROBP/VSIG4/WNT11/XCL1	38
BP	GO:0001774	microglial cell activation	11/944	47/18800	1.59e-05	0.000252212	0.000220523	AIF1/C1QA/CST7/FPR2/IFNG/ITGB2/PTPRC/TLR2/TLR6/TREM2/TYROBP	11
BP	GO:0002637	regulation of immunoglobulin production	14/944	74/18800	1.6e-05	0.000253272	0.00022145	CD28/CR1/EPHB2/FCGR2B/FCRL3/FOXP3/IL10/IL2/IL21/MZB1/PTPRC/XCL1/SASH3/CD86	14
BP	GO:0009595	detection of biotic stimulus	10/944	39/18800	1.63e-05	0.000255861	0.000223714	CLEC6A/CLEC7A/CRTAM/LY96/NAIP/NLRC4/NOD2/TLR2/TLR6/TREM2	10
BP	GO:2000516	positive regulation of CD4-positive, alpha-beta T cell activation	10/944	39/18800	1.63e-05	0.000255861	0.000223714	CCL19/CD80/FOXP3/HLA-DRA/IFNG/IL12RB1/NCKAP1L/XCL1/SASH3/CD86	10
BP	GO:0032635	interleukin-6 production	23/944	172/18800	1.74e-05	0.000271115	0.000237052	AIF1/CD200R1/CD84/CLEC7A/EREG/FOXP3/HGF/IFNG/IL10/LILRB4/NCKAP1L/NOD2/POU2AF1/PTAFR/PTPN22/SCIMP/SLAMF1/TLR2/TLR6/TLR7/TLR8/TREM2/TYROBP	23
BP	GO:0032675	regulation of interleukin-6 production	23/944	172/18800	1.74e-05	0.000271115	0.000237052	AIF1/CD200R1/CD84/CLEC7A/EREG/FOXP3/HGF/IFNG/IL10/LILRB4/NCKAP1L/NOD2/POU2AF1/PTAFR/PTPN22/SCIMP/SLAMF1/TLR2/TLR6/TLR7/TLR8/TREM2/TYROBP	23
BP	GO:0070227	lymphocyte apoptotic process	14/944	75/18800	1.88e-05	0.00029194	0.00025526	ADAM8/BLK/BTK/CCL5/CD3G/FASLG/HSH2D/IL10/IL2/IL2RA/IL7R/PDCD1/PIP/CD27	14
BP	GO:0043372	positive regulation of CD4-positive, alpha-beta T cell differentiation	9/944	32/18800	1.92e-05	0.000296519	0.000259264	CCL19/CD80/FOXP3/HLA-DRA/IFNG/IL12RB1/NCKAP1L/SASH3/CD86	9
BP	GO:1902624	positive regulation of neutrophil migration	9/944	32/18800	1.92e-05	0.000296519	0.000259264	ADAM8/C3AR1/CCL19/CCL21/CCR7/CXCL8/NCKAP1L/RAC2/XCL1	9
BP	GO:0072538	T-helper 17 type immune response	10/944	40/18800	2.08e-05	0.000319068	0.000278979	BATF/CLEC6A/CLEC7A/EPHB2/FOXP3/IL12RB1/IL2/IRF4/LY9/SLAMF6	10
BP	GO:0070228	regulation of lymphocyte apoptotic process	12/944	57/18800	2.09e-05	0.000319661	0.000279498	ADAM8/BLK/BTK/CCL5/CD3G/HSH2D/IL10/IL2/IL7R/PDCD1/PIP/CD27	12
BP	GO:0043299	leukocyte degranulation	14/944	76/18800	2.2e-05	0.000335607	0.000293441	BLK/BTK/CCR2/CD84/CORO1A/FCGR2B/ITGB2/KLRC2/MILR1/NCKAP1L/NKG7/PTAFR/RAC2/SPI1	14
BP	GO:0034341	response to interferon-gamma	20/944	140/18800	2.3e-05	0.000349748	0.000305804	AIF1/CCL11/CCL13/CCL18/CCL19/CCL21/CCL4/CCL5/CCL7/FASLG/GBP5/HLA-DPA1/IFNG/IL12RB1/STAT1/TLR2/UBD/WAS/XCL1/XCL2	20
BP	GO:0048245	eosinophil chemotaxis	7/944	19/18800	2.33e-05	0.000352884	0.000308547	CCL11/CCL13/CCL21/CCL4/CCL5/CCL7/SCG2	7
BP	GO:0032633	interleukin-4 production	9/944	33/18800	2.53e-05	0.000379012	0.000331392	CD28/CD3E/CLECL1/FCER1G/FOXP3/IL20RB/IRF4/SASH3/CD86	9
BP	GO:0032673	regulation of interleukin-4 production	9/944	33/18800	2.53e-05	0.000379012	0.000331392	CD28/CD3E/CLECL1/FCER1G/FOXP3/IL20RB/IRF4/SASH3/CD86	9
BP	GO:0090022	regulation of neutrophil chemotaxis	9/944	33/18800	2.53e-05	0.000379012	0.000331392	C3AR1/CCL19/CCL21/CCR7/CXCL8/NCKAP1L/NOD2/RAC2/XCL1	9
BP	GO:0050857	positive regulation of antigen receptor-mediated signaling pathway	8/944	26/18800	2.73e-05	0.000407498	0.000356299	CARD11/CCR7/KCNN4/LCK/PTPRC/TESPA1/TRAT1/PRKCB	8
BP	GO:0030183	B cell differentiation	20/944	142/18800	2.84e-05	0.000422679	0.000369572	BTK/CARD11/CD19/CD79A/CR1/CR2/FCGR2B/FCRL3/IKZF3/IL10/IL2/IL21/NCKAP1L/POU2AF1/PTPRC/SLAMF8/TNFSF13B/CD27/MS4A1/SPI1	20
BP	GO:0002269	leukocyte activation involved in inflammatory response	11/944	50/18800	2.97e-05	0.000439441	0.000384228	AIF1/C1QA/CST7/FPR2/IFNG/ITGB2/PTPRC/TLR2/TLR6/TREM2/TYROBP	11
BP	GO:2000107	negative regulation of leukocyte apoptotic process	11/944	50/18800	2.97e-05	0.000439441	0.000384228	CCL19/CCL21/CCL5/CCR5/CCR7/HSH2D/IL2/IL7R/NOD2/PIP/CD27	11
BP	GO:0002218	activation of innate immune response	12/944	59/18800	3.01e-05	0.000444219	0.000388406	AIM2/CLEC6A/CLEC7A/KLRC2/KLRC4/KLRC4-KLRK1/KLRK1/MNDA/NLRC4/PYHIN1/TYROBP/ZBP1	12
BP	GO:0002335	mature B cell differentiation	9/944	34/18800	3.29e-05	0.000480283	0.000419939	CD19/CR1/FCGR2B/IL10/IL2/IL21/POU2AF1/SLAMF8/SPI1	9
BP	GO:0030890	positive regulation of B cell proliferation	10/944	42/18800	3.29e-05	0.000480283	0.000419939	CARD11/CD38/EPHB2/FCRL3/IL2/IL21/NCKAP1L/PTPRC/TNFSF13B/SASH3	10
BP	GO:0032735	positive regulation of interleukin-12 production	10/944	42/18800	3.29e-05	0.000480283	0.000419939	CCL19/CCR7/CLEC7A/HLA-G/IFNG/LAPTM5/LTB/NOD2/SCIMP/TLR2	10
BP	GO:0032611	interleukin-1 beta production	17/944	110/18800	3.34e-05	0.000480283	0.000419939	AIM2/CCL19/CCR7/CD33/CLEC7A/FFAR4/GBP5/IFNG/LILRB4/MNDA/NLRC4/NOD2/PYHIN1/TLR6/TLR8/TREM2/TYROBP	17
BP	GO:0032651	regulation of interleukin-1 beta production	17/944	110/18800	3.34e-05	0.000480283	0.000419939	AIM2/CCL19/CCR7/CD33/CLEC7A/FFAR4/GBP5/IFNG/LILRB4/MNDA/NLRC4/NOD2/PYHIN1/TLR6/TLR8/TREM2/TYROBP	17
BP	GO:0035589	G protein-coupled purinergic nucleotide receptor signaling pathway	6/944	14/18800	3.35e-05	0.000480283	0.000419939	GPR171/GPR34/P2RY10/P2RY12/P2RY13/PTAFR	6
BP	GO:0043374	CD8-positive, alpha-beta T cell differentiation	6/944	14/18800	3.35e-05	0.000480283	0.000419939	EOMES/GPR18/LILRB4/NCKAP1L/TNFSF8/TOX	6
BP	GO:0045059	positive thymic T cell selection	6/944	14/18800	3.35e-05	0.000480283	0.000419939	CD3D/CD3E/CD3G/DOCK2/PTPRC/TOX	6
BP	GO:0045591	positive regulation of regulatory T cell differentiation	7/944	20/18800	3.43e-05	0.00048906	0.000427613	CR1/FOXP3/HLA-DRA/HLA-G/IFNG/IL2/LILRB4	7
BP	GO:0098543	detection of other organism	7/944	20/18800	3.43e-05	0.00048906	0.000427613	CLEC6A/CLEC7A/NAIP/NLRC4/NOD2/TLR2/TLR6	7
BP	GO:0071624	positive regulation of granulocyte chemotaxis	8/944	27/18800	3.71e-05	0.000526822	0.000460631	C3AR1/CCL19/CCL21/CCR7/CXCL8/NCKAP1L/RAC2/XCL1	8
BP	GO:0002224	toll-like receptor signaling pathway	18/944	123/18800	4.2e-05	0.000595047	0.000520284	BTK/CTSS/FCRL3/GFI1/IRF4/LILRA4/LY96/NOD2/PTPN22/REG3G/SCIMP/TLR10/TLR2/TLR6/TLR7/TLR8/TREM2/CD300LF	18
BP	GO:0050728	negative regulation of inflammatory response	23/944	182/18800	4.33e-05	0.000611903	0.000535022	AOAH/CD200R1/CNR2/CST7/FCGR2B/FFAR4/FOXP3/FPR2/GPR31/HAMP/HGF/IL10/IL2/IL20RB/IL22RA2/IL2RA/NOD2/PTPRC/SAA1/SLAMF8/TREM2/SIGLEC10/TNFAIP8L2	23
BP	GO:0070374	positive regulation of ERK1 and ERK2 cascade	26/944	220/18800	4.55e-05	0.000640936	0.000560407	CCL11/CCL13/CCL18/CCL19/CCL21/CCL4/CCL5/CCL7/CCR1/CCR7/CSF1R/FFAR4/FGF20/FPR2/GPR55/IL26/MARCO/NOD2/PTPN22/PTPRC/SCIMP/SLAMF1/TNFRSF11A/TREM2/XCL1/XCL2	26
BP	GO:0060402	calcium ion transport into cytosol	22/944	171/18800	4.8e-05	0.000673201	0.000588618	CCL19/CCL21/CCR5/CCR7/CD19/CEMIP/CORO1A/CXCL10/CXCL11/CXCL9/FASLG/JSRP1/LCK/NTSR1/P2RX5/PTPRC/TMEM38A/TRPM2/XCL1/XCR1/HAP1/MS4A1	22
BP	GO:0002360	T cell lineage commitment	8/944	28/18800	4.96e-05	0.00068963	0.000602983	BATF/FOXP3/IL12RB1/IRF4/LY9/SLAMF6/SPN/TOX	8
BP	GO:0010818	T cell chemotaxis	8/944	28/18800	4.96e-05	0.00068963	0.000602983	CCL21/CCL5/CCR2/CXCL10/CXCL11/CXCL13/XCL1/XCL2	8
BP	GO:0090025	regulation of monocyte chemotaxis	8/944	28/18800	4.96e-05	0.00068963	0.000602983	AIF1/CCL5/CCR1/CCR2/CXCL10/FPR2/GREM1/SLAMF8	8
BP	GO:0032731	positive regulation of interleukin-1 beta production	12/944	62/18800	5.06e-05	0.000701454	0.000613321	AIM2/CCL19/CLEC7A/GBP5/IFNG/MNDA/NLRC4/NOD2/PYHIN1/TLR6/TLR8/TYROBP	12
BP	GO:0032760	positive regulation of tumor necrosis factor production	16/944	103/18800	5.3e-05	0.000732151	0.000640162	CCL19/CCR2/CD2/CD84/CLEC7A/CYBB/EPHB2/IFNG/LY96/NOD2/PTAFR/PTPRC/SPN/TLR2/TYROBP/SASH3	16
BP	GO:0002517	T cell tolerance induction	6/944	15/18800	5.34e-05	0.000735242	0.000642864	CD3E/FOXP3/HLA-G/ICOS/IL2RA/LILRB4	6
BP	GO:0002275	myeloid cell activation involved in immune response	15/944	93/18800	5.77e-05	0.000792622	0.000693035	BLK/BTK/CCR2/CD84/DOCK2/FCER1G/IFNG/ITGB2/MILR1/PTAFR/RAC2/SLAMF1/TREM2/TYROBP/SPI1	15
BP	GO:0002861	regulation of inflammatory response to antigenic stimulus	10/944	45/18800	6.22e-05	0.000851553	0.000744562	BTK/CCR7/CD28/FCGR2B/IL10/IL20RB/LTA/NOD2/PLA2G2D/TREM2	10
BP	GO:0061900	glial cell activation	11/944	54/18800	6.34e-05	0.000864299	0.000755706	AIF1/C1QA/CST7/FPR2/IFNG/ITGB2/PTPRC/TLR2/TLR6/TREM2/TYROBP	11
BP	GO:0001915	negative regulation of T cell mediated cytotoxicity	5/944	10/18800	6.44e-05	0.000876071	0.000765999	FCGR2B/HLA-G/IL7R/NCKAP1L/PTPRC	5
BP	GO:0002223	stimulatory C-type lectin receptor signaling pathway	7/944	22/18800	6.91e-05	0.000933446	0.000816165	CLEC6A/CLEC7A/KLRC2/KLRC4/KLRC4-KLRK1/KLRK1/TYROBP	7
BP	GO:0070269	pyroptosis	7/944	22/18800	6.91e-05	0.000933446	0.000816165	AIM2/GSDMA/GZMA/NAIP/NLRC4/TREM2/ZBP1	7
BP	GO:0043410	positive regulation of MAPK cascade	45/944	491/18800	7.49e-05	0.0010088	0.00088205	ADAM8/CCL11/CCL13/CCL18/CCL19/CCL21/CCL4/CCL5/CCL7/CCR1/CCR7/CLEC7A/CSF1R/DUSP15/EDN3/EGF/FCGR2B/FCRL3/FFAR4/FGF20/FPR2/GPR55/HGF/IGF2/IL26/LAPTM5/LPAR3/MAP4K1/MARCO/NAIP/NCF1/NOD2/PTPN22/PTPRC/SCIMP/SEMA3A/SLAMF1/TLR6/TNFRSF11A/TREM2/WNT16/XCL1/XCL2/CD27/SPI1	45
BP	GO:0010820	positive regulation of T cell chemotaxis	6/944	16/18800	8.18e-05	0.00109557	0.000957918	CCL21/CCL5/CCR2/CXCL13/XCL1/XCL2	6
BP	GO:0050862	positive regulation of T cell receptor signaling pathway	6/944	16/18800	8.18e-05	0.00109557	0.000957918	CARD11/CCR7/KCNN4/LCK/TESPA1/TRAT1	6
BP	GO:0002701	negative regulation of production of molecular mediator of immune response	9/944	38/18800	8.52e-05	0.0011344	0.000991872	CD96/CR1/FCGR2B/FCRL3/FOXP3/IL10/LILRB4/SLAMF1/XCL1	9
BP	GO:0045622	regulation of T-helper cell differentiation	9/944	38/18800	8.52e-05	0.0011344	0.000991872	CCL19/CD80/FOXP3/HLA-DRA/IL12RB1/IL2/IL27/IRF4/CD86	9
BP	GO:0002312	B cell activation involved in immune response	14/944	86/18800	9.12e-05	0.00120843	0.0010566	BATF/CD180/CD19/CD28/CR1/FCGR2B/FOXP3/GAPT/IL10/IL2/IL21/POU2AF1/PTPRC/SPI1	14
BP	GO:0097553	calcium ion transmembrane import into cytosol	20/944	154/18800	9.13e-05	0.00120843	0.0010566	CCL19/CCL21/CCR5/CCR7/CD19/CEMIP/CORO1A/CXCL10/CXCL11/CXCL9/FASLG/JSRP1/LCK/NTSR1/PTPRC/TMEM38A/TRPM2/XCL1/XCR1/HAP1	20
BP	GO:0036230	granulocyte activation	10/944	47/18800	9.22e-05	0.00121629	0.00106347	CCL5/CCR2/CXCL6/CXCL8/FCER1G/FCGR2B/ITGB2/PTAFR/TYROBP/SPI1	10
BP	GO:0002532	production of molecular mediator involved in inflammatory response	15/944	97/18800	9.49e-05	0.0012382	0.00108263	ABCD2/ADCY7/ALOX5AP/BTK/CD6/CLEC7A/EPHB2/GBP5/LILRB4/NCF1/NOD2/PLD4/SLAMF8/TLR6/TREM2	15
BP	GO:0046641	positive regulation of alpha-beta T cell proliferation	7/944	23/18800	9.5e-05	0.0012382	0.00108263	CCR2/CD28/CD3E/EBI3/PTPN22/PTPRC/XCL1	7
BP	GO:1990840	response to lectin	7/944	23/18800	9.5e-05	0.0012382	0.00108263	CLEC6A/CLEC7A/KLRC2/KLRC4/KLRC4-KLRK1/KLRK1/TYROBP	7
BP	GO:1990858	cellular response to lectin	7/944	23/18800	9.5e-05	0.0012382	0.00108263	CLEC6A/CLEC7A/KLRC2/KLRC4/KLRC4-KLRK1/KLRK1/TYROBP	7
BP	GO:0002604	regulation of dendritic cell antigen processing and presentation	5/944	11/18800	0.000113206	0.00145839	0.00127516	CCL19/CCL21/CCR7/FCGR2B/NOD2	5
BP	GO:0002765	immune response-inhibiting signal transduction	5/944	11/18800	0.000113206	0.00145839	0.00127516	CD33/CLEC12B/HLA-G/IL20RB/LILRB4	5
BP	GO:0045060	negative thymic T cell selection	5/944	11/18800	0.000113206	0.00145839	0.00127516	CCR7/CD28/CD3E/DOCK2/PTPRC	5
BP	GO:2000508	regulation of dendritic cell chemotaxis	5/944	11/18800	0.000113206	0.00145839	0.00127516	CCL21/CCR7/SLAMF1/SLAMF8/SPI1	5
BP	GO:0050729	positive regulation of inflammatory response	19/944	145/18800	0.000120303	0.0015453	0.00135114	ADAM8/ALOX5AP/BTK/CCR2/CCR7/CD28/CEBPA/FABP4/IFNG/IL2/IL21/LTA/NKG7/TLR10/TLR2/TLR7/TNFRSF11A/TREM2/ZBP1	19
BP	GO:0002295	T-helper cell lineage commitment	6/944	17/18800	0.000121059	0.00155048	0.00135567	BATF/IL12RB1/IRF4/LY9/SLAMF6/SPN	6
BP	GO:0002755	MyD88-dependent toll-like receptor signaling pathway	7/944	24/18800	0.000128315	0.00163863	0.00143275	BTK/REG3G/TLR10/TLR2/TLR6/TLR8/CD300LF	7
BP	GO:0001914	regulation of T cell mediated cytotoxicity	9/944	40/18800	0.000130599	0.00165815	0.00144982	FCGR2B/HLA-DRA/HLA-G/IL12RB1/IL7R/NCKAP1L/PTPRC/SLC22A13/XCL1	9
BP	GO:0046633	alpha-beta T cell proliferation	9/944	40/18800	0.000130599	0.00165815	0.00144982	CCR2/CD28/CD3E/DOCK2/EBI3/LGALS7B/PTPN22/PTPRC/XCL1	9
BP	GO:0043300	regulation of leukocyte degranulation	10/944	49/18800	0.000133586	0.00169119	0.00147871	BLK/CCR2/CD84/FCGR2B/ITGB2/KLRC2/NCKAP1L/PTAFR/RAC2/SPI1	10
BP	GO:0002367	cytokine production involved in immune response	15/944	100/18800	0.00013501	0.0017043	0.00149017	BTK/CCR2/CD96/CLEC7A/FOXP3/HLA-G/IL10/LAPTM5/LILRB4/NOD2/SCIMP/SLAMF1/SLAMF9/XCL1/SASH3	15
BP	GO:0002886	regulation of myeloid leukocyte mediated immunity	11/944	59/18800	0.000147269	0.00185373	0.00162083	BLK/BTK/CCR2/CD84/CXCL6/FCGR2B/ITGB2/PTAFR/RAC2/TYROBP/SPI1	11
BP	GO:0046638	positive regulation of alpha-beta T cell differentiation	10/944	50/18800	0.000159555	0.00199051	0.00174042	CCL19/CD80/FOXP3/HLA-DRA/IFNG/IL12RB1/LILRB4/NCKAP1L/SASH3/CD86	10
BP	GO:0002714	positive regulation of B cell mediated immunity	9/944	41/18800	0.000159948	0.00199051	0.00174042	BTK/CD28/FCER2/IL2/LTA/NOD2/PTPRC/TREM2/XCL1	9
BP	GO:0002891	positive regulation of immunoglobulin mediated immune response	9/944	41/18800	0.000159948	0.00199051	0.00174042	BTK/CD28/FCER2/IL2/LTA/NOD2/PTPRC/TREM2/XCL1	9
BP	GO:0042119	neutrophil activation	9/944	41/18800	0.000159948	0.00199051	0.00174042	CCL5/CXCL6/CXCL8/FCER1G/FCGR2B/ITGB2/PTAFR/TYROBP/SPI1	9
BP	GO:0050858	negative regulation of antigen receptor-mediated signaling pathway	8/944	33/18800	0.000177221	0.00219925	0.00192293	FCGR2B/FCRL3/LAPTM5/LILRB4/PTPN22/SH2D1A/UBASH3A/SLA2	8
BP	GO:0032490	detection of molecule of bacterial origin	5/944	12/18800	0.000186047	0.00230226	0.002013	LY96/NOD2/TLR2/TLR6/TREM2	5
BP	GO:0002639	positive regulation of immunoglobulin production	10/944	51/18800	0.000189647	0.00234022	0.00204619	CD28/EPHB2/IL10/IL2/IL21/MZB1/PTPRC/XCL1/SASH3/CD86	10
BP	GO:0031348	negative regulation of defense response	28/944	268/18800	0.000205242	0.00252557	0.00220826	AOAH/CD200R1/CD96/CLEC12B/CNR2/CR1/CST7/FCGR2B/FFAR4/FOXP3/FPR2/GPR31/HAMP/HGF/HLA-G/IL10/IL2/IL20RB/IL22RA2/IL2RA/NOD2/PTPRC/SAA1/SLAMF8/TREM2/VSIG4/SIGLEC10/TNFAIP8L2	28
BP	GO:0002444	myeloid leukocyte mediated immunity	15/944	104/18800	0.000210965	0.00258154	0.00225719	BLK/BTK/CCR2/CD84/CXCL6/FCGR1A/FCGR2B/FCGR3A/IGHG1/ITGB2/MILR1/PTAFR/RAC2/TYROBP/SPI1	15
BP	GO:0050830	defense response to Gram-positive bacterium	15/944	104/18800	0.000210965	0.00258154	0.00225719	C10orf99/H2BC10/H2BC7/IL7R/KLRC4-KLRK1/KLRK1/LTA/LYZ/NOD2/REG3G/RNASE3/TLR2/TNFSF8/TRAV27/RNASE6	15
BP	GO:0035590	purinergic nucleotide receptor signaling pathway	8/944	34/18800	0.000221641	0.00270464	0.00236482	ADORA3/GPR171/GPR34/P2RX5/P2RY10/P2RY12/P2RY13/PTAFR	8
BP	GO:0038093	Fc receptor signaling pathway	10/944	52/18800	0.000224367	0.00272936	0.00238644	BTK/CD200R1/CLEC4D/FCER1G/FCGR2B/FCGR3A/LILRA4/MYO1G/PTPRC/VAV1	10
BP	GO:0070372	regulation of ERK1 and ERK2 cascade	31/944	311/18800	0.00022491	0.00272936	0.00238644	C1QL4/CCL11/CCL13/CCL18/CCL19/CCL21/CCL4/CCL5/CCL7/CCR1/CCR7/CHRNA9/CSF1R/EPHB2/FFAR4/FGF20/FPR2/GPR55/IL26/MARCO/NOD2/PTPN22/PTPRC/SCIMP/SLAMF1/TBC1D10C/TNFRSF11A/TREM2/WNK2/XCL1/XCL2	31
BP	GO:0050731	positive regulation of peptidyl-tyrosine phosphorylation	22/944	190/18800	0.000228961	0.00276326	0.00241608	CCL5/CD3E/CD80/CLEC6A/CLEC7A/CSF1R/CSF2/EGF/EREG/FCGR1A/GREM1/HGF/IFNG/IGF2/IL2/IL21/NCF1/NEURL1/NOD2/PTPRC/TNFRSF18/TREM2	22
BP	GO:0060401	cytosolic calcium ion transport	22/944	190/18800	0.000228961	0.00276326	0.00241608	CCL19/CCL21/CCR5/CCR7/CD19/CEMIP/CORO1A/CXCL10/CXCL11/CXCL9/FASLG/JSRP1/LCK/NTSR1/P2RX5/PTPRC/TMEM38A/TRPM2/XCL1/XCR1/HAP1/MS4A1	22
BP	GO:0032695	negative regulation of interleukin-12 production	6/944	19/18800	0.00024341	0.00292959	0.00256151	CCR7/IL10/NOD2/SLAMF1/TIGIT/TLR8	6
BP	GO:0150076	neuroinflammatory response	12/944	73/18800	0.000259439	0.00311397	0.00272273	AIF1/C1QA/CD200R1/CST7/FPR2/IFNG/ITGB2/PTPRC/TLR2/TLR6/TREM2/TYROBP	12
BP	GO:0002220	innate immune response activating cell surface receptor signaling pathway	7/944	27/18800	0.000288511	0.00342285	0.00299279	CLEC6A/CLEC7A/KLRC2/KLRC4/KLRC4-KLRK1/KLRK1/TYROBP	7
BP	GO:0001768	establishment of T cell polarity	5/944	13/18800	0.000289847	0.00342285	0.00299279	CCL19/CCL21/CCR7/CRTAM/DOCK2	5
BP	GO:0002664	regulation of T cell tolerance induction	5/944	13/18800	0.000289847	0.00342285	0.00299279	CD3E/FOXP3/HLA-G/IL2RA/LILRB4	5
BP	GO:0032621	interleukin-18 production	5/944	13/18800	0.000289847	0.00342285	0.00299279	CD84/GBP5/IL10/NOD2/TLR2	5
BP	GO:0032661	regulation of interleukin-18 production	5/944	13/18800	0.000289847	0.00342285	0.00299279	CD84/GBP5/IL10/NOD2/TLR2	5
BP	GO:0072540	T-helper 17 cell lineage commitment	5/944	13/18800	0.000289847	0.00342285	0.00299279	BATF/IL12RB1/IRF4/LY9/SLAMF6	5
BP	GO:0009620	response to fungus	11/944	64/18800	0.000311249	0.00366573	0.00320516	BTK/C10orf99/CLEC4A/CLEC4D/CLEC6A/CLEC7A/HAMP/PTX3/SCIMP/ZBP1/SPI1	11
BP	GO:0019932	second-messenger-mediated signaling	30/944	303/18800	0.000316366	0.00371603	0.00324914	BTK/CCL4/CCR1/CCR2/CCR4/CCR5/CCR7/CCR8/CD3E/CLEC7A/CXCL8/CXCR3/CXCR5/CXCR6/EDN3/FFAR4/FPR1/FPR2/P2RX5/P2RY12/PLEK/PTPRC/TBC1D10C/TMEM38A/TRAT1/TREM2/TRPM2/TRPM8/XCR1/SLA2	30
BP	GO:0002643	regulation of tolerance induction	6/944	20/18800	0.000333033	0.003891	0.00340212	CD3E/FOXP3/HLA-G/IL2RA/LILRB4/PDCD1	6
BP	GO:0090026	positive regulation of monocyte chemotaxis	6/944	20/18800	0.000333033	0.003891	0.00340212	AIF1/CCL5/CCR1/CCR2/CXCL10/FPR2	6
BP	GO:0042088	T-helper 1 type immune response	9/944	45/18800	0.000337857	0.00391611	0.00342408	CCL19/CCR2/CD80/EBI3/IL12RB1/IL27/SLAMF1/SPN/XCL1	9
BP	GO:0046006	regulation of activated T cell proliferation	9/944	45/18800	0.000337857	0.00391611	0.00342408	CRTAM/FOXP3/IGF2/IL12RB1/IL2/IL2RA/LILRB4/PDCD1LG2/SLAMF1	9
BP	GO:2000273	positive regulation of signaling receptor activity	9/944	45/18800	0.000337857	0.00391611	0.00342408	CCR2/EGF/EPHB2/EREG/GREM1/IFNG/IL10/NCF1/NEURL1	9
BP	GO:0002260	lymphocyte homeostasis	11/944	65/18800	0.000357913	0.00413766	0.0036178	CORO1A/FOXP3/GAPT/GPR174/IL2/IL2RA/NCKAP1L/SIT1/TNFRSF13B/TNFRSF17/TNFSF13B	11
BP	GO:1905517	macrophage migration	10/944	55/18800	0.000361988	0.00417379	0.00364938	C3AR1/CCL5/CCR2/CD200R1/CSF1R/P2RY12/SAA1/SLAMF1/SLAMF8/TREM2	10
BP	GO:0002758	innate immune response-activating signal transduction	7/944	28/18800	0.000368145	0.00422261	0.00369207	CLEC6A/CLEC7A/KLRC2/KLRC4/KLRC4-KLRK1/KLRK1/TYROBP	7
BP	GO:0072539	T-helper 17 cell differentiation	7/944	28/18800	0.000368145	0.00422261	0.00369207	BATF/FOXP3/IL12RB1/IL2/IRF4/LY9/SLAMF6	7
BP	GO:0002718	regulation of cytokine production involved in immune response	14/944	98/18800	0.000375183	0.00429213	0.00375286	BTK/CCR2/CD96/CLEC7A/FOXP3/HLA-G/IL10/LAPTM5/LILRB4/NOD2/SCIMP/SLAMF1/XCL1/SASH3	14
BP	GO:0070371	ERK1 and ERK2 cascade	32/944	335/18800	0.000384726	0.00438988	0.00383832	C1QL4/CCL11/CCL13/CCL18/CCL19/CCL21/CCL4/CCL5/CCL7/CCR1/CCR7/CHRNA9/CSF1R/EGF/EPHB2/FFAR4/FGF20/FPR2/GPR55/IL26/MARCO/NOD2/PTPN22/PTPRC/SCIMP/SLAMF1/TBC1D10C/TNFRSF11A/TREM2/WNK2/XCL1/XCL2	32
BP	GO:0006816	calcium ion transport	38/944	424/18800	0.000410947	0.00467691	0.00408929	ATP2B2/CCL19/CCL21/CCL4/CCL5/CCR1/CCR5/CCR7/CD19/CD33/CD84/CEMIP/CHRNA4/CHRNA9/CORO1A/CXCL10/CXCL11/CXCL9/EGF/FASLG/FCRL3/JSRP1/KCNN4/LCK/NTSR1/P2RX5/PKD2L1/PTPRC/SLN/STAC2/TMEM38A/TRPM2/TRPM8/XCL1/XCR1/HAP1/MS4A1/PRKCB	38
BP	GO:0046640	regulation of alpha-beta T cell proliferation	8/944	37/18800	0.000412352	0.00468079	0.00409268	CCR2/CD28/CD3E/EBI3/LGALS7B/PTPN22/PTPRC/XCL1	8
BP	GO:0001767	establishment of lymphocyte polarity	5/944	14/18800	0.000432287	0.00484449	0.00423581	CCL19/CCL21/CCR7/CRTAM/DOCK2	5
BP	GO:0001771	immunological synapse formation	5/944	14/18800	0.000432287	0.00484449	0.00423581	CCL19/CCL21/CCR7/CD6/DOCK2	5
BP	GO:0002864	regulation of acute inflammatory response to antigenic stimulus	5/944	14/18800	0.000432287	0.00484449	0.00423581	BTK/CCR7/FCGR2B/IL20RB/PLA2G2D	5
BP	GO:0043301	negative regulation of leukocyte degranulation	5/944	14/18800	0.000432287	0.00484449	0.00423581	CCR2/CD84/FCGR2B/NCKAP1L/SPI1	5
BP	GO:0045579	positive regulation of B cell differentiation	5/944	14/18800	0.000432287	0.00484449	0.00423581	BTK/IL10/IL2/NCKAP1L/CD27	5
BP	GO:0033630	positive regulation of cell adhesion mediated by integrin	6/944	21/18800	0.000446562	0.00499173	0.00436455	CCL21/CCL5/CD3E/CXCL13/NCKAP1L/P2RY12	6
BP	GO:0002313	mature B cell differentiation involved in immune response	7/944	29/18800	0.000464439	0.00515223	0.00450489	CR1/FCGR2B/IL10/IL2/IL21/POU2AF1/SPI1	7
BP	GO:0002825	regulation of T-helper 1 type immune response	7/944	29/18800	0.000464439	0.00515223	0.00450489	CCL19/CCR2/CD80/IL12RB1/IL27/SLAMF1/XCL1	7
BP	GO:0010447	response to acidic pH	7/944	29/18800	0.000464439	0.00515223	0.00450489	CTSS/GPR31/GPR65/PCK1/PKD2L1/SLC38A3/SST	7
BP	GO:0001776	leukocyte homeostasis	13/944	89/18800	0.00048272	0.00534153	0.00467041	CCR2/CORO1A/CXCL6/FOXP3/GAPT/GPR174/IL2/IL2RA/NCKAP1L/SIT1/TNFRSF13B/TNFRSF17/TNFSF13B	13
BP	GO:0032102	negative regulation of response to external stimulus	38/944	429/18800	0.000515108	0.0056856	0.00497125	AIF1/AOAH/CD200R1/CD96/CLEC12B/CNR2/CR1/CST7/CXCL13/F11/FCGR2B/FFAR4/FOXP3/FPR2/GPR18/GPR31/GREM1/HAMP/HGF/HLA-G/IL10/IL2/IL20RB/IL22RA2/IL2RA/KLRC4-KLRK1/KLRK1/NOD2/PLG/PTPRC/SAA1/SEMA3A/SERPINB2/SLAMF8/TREM2/VSIG4/SIGLEC10/TNFAIP8L2	38
BP	GO:0050798	activated T cell proliferation	9/944	48/18800	0.000558728	0.00615161	0.0053787	CRTAM/FOXP3/IGF2/IL12RB1/IL2/IL2RA/LILRB4/PDCD1LG2/SLAMF1	9
BP	GO:0038094	Fc-gamma receptor signaling pathway	7/944	30/18800	0.000579793	0.00636757	0.00556754	CLEC4D/FCER1G/FCGR2B/FCGR3A/MYO1G/PTPRC/VAV1	7
BP	GO:0007200	phospholipase C-activating G protein-coupled receptor signaling pathway	14/944	104/18800	0.000692398	0.0075853	0.00663226	C3AR1/CALCA/CHRM1/FFAR4/FPR1/FPR2/FPR3/GPR174/GPR18/GPR33/GPR55/GPR65/P2RY10/P2RY12	14
BP	GO:0050730	regulation of peptidyl-tyrosine phosphorylation	26/944	261/18800	0.000704478	0.00769844	0.00673119	CCL5/CD3E/CD80/CLEC6A/CLEC7A/CSF1R/CSF2/EGF/EREG/FCGR1A/GREM1/HGF/IFNG/IGF2/IL2/IL21/IL22RA2/ITGB2/LILRB4/NCF1/NEURL1/NOD2/PTPRC/SAMSN1/TNFRSF18/TREM2	26
BP	GO:0070555	response to interleukin-1	17/944	141/18800	0.000716501	0.00781039	0.00682908	CCL11/CCL13/CCL18/CCL19/CCL21/CCL4/CCL5/CCL7/CD38/CXCL8/HAS2/PCK1/TNFRSF11A/XCL1/XCL2/ZBP1/PCSK1	17
BP	GO:0051281	positive regulation of release of sequestered calcium ion into cytosol	8/944	40/18800	0.000718837	0.00781646	0.00683438	CD19/CEMIP/CXCL10/CXCL11/CXCL9/NTSR1/XCL1/HAP1	8
BP	GO:0001913	T cell mediated cytotoxicity	9/944	50/18800	0.000763006	0.00827626	0.00723641	FCGR2B/HLA-DRA/HLA-G/IL12RB1/IL7R/NCKAP1L/PTPRC/SLC22A13/XCL1	9
BP	GO:1905521	regulation of macrophage migration	8/944	41/18800	0.000854325	0.00924396	0.00808253	C3AR1/CCL5/CD200R1/CSF1R/P2RY12/SLAMF1/SLAMF8/TREM2	8
BP	GO:0051482	positive regulation of cytosolic calcium ion concentration involved in phospholipase C-activating G protein-coupled signaling pathway	7/944	32/18800	0.000878179	0.00947872	0.00828779	C3AR1/CALCA/GPR174/GPR18/GPR55/GPR65/P2RY10	7
BP	GO:0032874	positive regulation of stress-activated MAPK cascade	16/944	132/18800	0.000958006	0.010315	0.009019	CCL19/CCL21/CCR7/CLEC7A/DUSP15/FCGR2B/IL26/NAIP/NCF1/NOD2/SCIMP/SEMA3A/SLAMF1/WNT16/CD27/SPI1	16
BP	GO:0031663	lipopolysaccharide-mediated signaling pathway	10/944	62/18800	0.000969118	0.0103609	0.0090591	CCL5/CD180/CD6/LY86/LY96/PTAFR/PTPN22/SCIMP/TLR2/SPI1	10
BP	GO:0043030	regulation of macrophage activation	10/944	62/18800	0.000969118	0.0103609	0.0090591	CD84/CEBPA/CST7/FCGR2B/HAMP/IL10/PTPRC/TLR6/TREM2/VSIG4	10
BP	GO:0097696	receptor signaling pathway via STAT	20/944	184/18800	0.000969341	0.0103609	0.0090591	CCL5/CCR2/CLEC12B/CSF1R/CSF2/CYP1B1/EGF/EPHB2/HAMP/IFNG/IL10/IL10RA/IL2/IL21/IL22RA2/IL26/IL7R/PTPRC/STAT1/TNFRSF18	20
BP	GO:0050855	regulation of B cell receptor signaling pathway	6/944	24/18800	0.000973463	0.0103797	0.00907554	BLK/CD19/FCGR2B/FCRL3/PTPN22/PRKCB	6
BP	GO:0002676	regulation of chronic inflammatory response	4/944	10/18800	0.00103973	0.0110327	0.00964651	CCL5/FOXP3/IL10/LTA	4
BP	GO:2000510	positive regulation of dendritic cell chemotaxis	4/944	10/18800	0.00103973	0.0110327	0.00964651	CCL21/CCR7/SLAMF1/SPI1	4
BP	GO:0043552	positive regulation of phosphatidylinositol 3-kinase activity	7/944	33/18800	0.0010669	0.0112937	0.00987472	CCL19/CCL21/CCR7/CD19/FPR2/NOD2/P2RY12	7
BP	GO:0032642	regulation of chemokine production	13/944	97/18800	0.00110679	0.0116598	0.0101948	AIF1/ALOX15B/CD84/CLEC7A/CSF1R/CXCL6/IFNG/IL10/LILRB4/NOD2/TLR2/TLR7/TREM2	13
BP	GO:0032755	positive regulation of interleukin-6 production	13/944	97/18800	0.00110679	0.0116598	0.0101948	AIF1/CLEC7A/EREG/IFNG/NOD2/POU2AF1/PTAFR/SCIMP/TLR2/TLR6/TLR7/TLR8/TYROBP	13
BP	GO:0070304	positive regulation of stress-activated protein kinase signaling cascade	16/944	134/18800	0.0011267	0.0118411	0.0103534	CCL19/CCL21/CCR7/CLEC7A/DUSP15/FCGR2B/IL26/NAIP/NCF1/NOD2/SCIMP/SEMA3A/SLAMF1/WNT16/CD27/SPI1	16
BP	GO:0007259	receptor signaling pathway via JAK-STAT	19/944	173/18800	0.00113444	0.0118941	0.0103997	CCL5/CCR2/CSF1R/CSF2/CYP1B1/EGF/EPHB2/HAMP/IFNG/IL10/IL10RA/IL2/IL21/IL22RA2/IL26/IL7R/PTPRC/STAT1/TNFRSF18	19
BP	GO:0002544	chronic inflammatory response	5/944	17/18800	0.00117804	0.0122633	0.0107225	CCL5/CXCL13/FOXP3/IL10/LTA	5
BP	GO:0016045	detection of bacterium	5/944	17/18800	0.00117804	0.0122633	0.0107225	NAIP/NLRC4/NOD2/TLR2/TLR6	5
BP	GO:0051770	positive regulation of nitric-oxide synthase biosynthetic process	5/944	17/18800	0.00117804	0.0122633	0.0107225	FCER2/IFNG/NOD2/STAT1/TLR2	5
BP	GO:0042554	superoxide anion generation	8/944	43/18800	0.00118654	0.0123226	0.0107744	CLEC7A/CYBB/FPR2/ITGB2/NCF1/NCF1B/NCF1C/TYROBP	8
BP	GO:0018108	peptidyl-tyrosine phosphorylation	33/944	373/18800	0.00119127	0.0123425	0.0107918	BLK/BTK/CCL5/CD3E/CD80/CLEC6A/CLEC7A/CSF1R/CSF2/EGF/EPHB2/EREG/FCGR1A/GREM1/HGF/IFNG/IGF2/IL12RB2/IL2/IL21/IL22RA2/ITGB2/ITK/LCK/LILRB4/MUSK/NCF1/NEURL1/NOD2/PTPRC/SAMSN1/TNFRSF18/TREM2	33
BP	GO:0032602	chemokine production	13/944	98/18800	0.00121868	0.0125941	0.0110118	AIF1/ALOX15B/CD84/CLEC7A/CSF1R/CXCL6/IFNG/IL10/LILRB4/NOD2/TLR2/TLR7/TREM2	13
BP	GO:0001911	negative regulation of leukocyte mediated cytotoxicity	6/944	25/18800	0.00122702	0.0125941	0.0110118	CLEC12B/FCGR2B/HLA-G/IL7R/NCKAP1L/PTPRC	6
BP	GO:0050860	negative regulation of T cell receptor signaling pathway	6/944	25/18800	0.00122702	0.0125941	0.0110118	LAPTM5/LILRB4/PTPN22/SH2D1A/UBASH3A/SLA2	6
BP	GO:1905523	positive regulation of macrophage migration	6/944	25/18800	0.00122702	0.0125941	0.0110118	C3AR1/CCL5/CSF1R/P2RY12/SLAMF1/TREM2	6
BP	GO:1904064	positive regulation of cation transmembrane transport	17/944	148/18800	0.00123698	0.0126542	0.0110643	CCR2/CD19/CEMIP/CTSS/CXCL10/CXCL11/CXCL9/EDN3/EPHB2/IFNG/KCNN4/NTSR1/STAC2/TREM2/WNK2/XCL1/HAP1	17
BP	GO:0002534	cytokine production involved in inflammatory response	11/944	75/18800	0.00124151	0.0126542	0.0110643	ABCD2/ADCY7/CD6/CLEC7A/EPHB2/GBP5/LILRB4/NOD2/PLD4/TLR6/TREM2	11
BP	GO:1900015	regulation of cytokine production involved in inflammatory response	11/944	75/18800	0.00124151	0.0126542	0.0110643	ABCD2/ADCY7/CD6/CLEC7A/EPHB2/GBP5/LILRB4/NOD2/PLD4/TLR6/TREM2	11
BP	GO:0050918	positive chemotaxis	10/944	64/18800	0.00124732	0.012684	0.0110904	CCL5/CCR4/CORO1A/CXCL10/CXCL8/F3/F7/FPR2/HGF/SCG2	10
BP	GO:0071347	cellular response to interleukin-1	14/944	111/18800	0.00132436	0.0134363	0.0117481	CCL11/CCL13/CCL18/CCL19/CCL21/CCL4/CCL5/CCL7/CXCL8/HAS2/PCK1/XCL1/XCL2/ZBP1	14
BP	GO:0010524	positive regulation of calcium ion transport into cytosol	9/944	54/18800	0.00135376	0.0137029	0.0119813	CD19/CEMIP/CXCL10/CXCL11/CXCL9/NTSR1/P2RX5/XCL1/HAP1	9
BP	GO:0043270	positive regulation of ion transport	26/944	273/18800	0.00135917	0.0137097	0.0119872	CCL4/CCL5/CCR1/CCR2/CD19/CEMIP/CHRM1/CTSS/CXCL10/CXCL11/CXCL9/EDN3/EPHB2/IFNG/KCNN4/NTSR1/P2RX5/P2RY12/PTAFR/SLC38A3/STAC2/TNFRSF11A/TREM2/WNK2/XCL1/HAP1	26
BP	GO:0018212	peptidyl-tyrosine modification	33/944	376/18800	0.00136067	0.0137097	0.0119872	BLK/BTK/CCL5/CD3E/CD80/CLEC6A/CLEC7A/CSF1R/CSF2/EGF/EPHB2/EREG/FCGR1A/GREM1/HGF/IFNG/IGF2/IL12RB2/IL2/IL21/IL22RA2/ITGB2/ITK/LCK/LILRB4/MUSK/NCF1/NEURL1/NOD2/PTPRC/SAMSN1/TNFRSF18/TREM2	33
BP	GO:0002221	pattern recognition receptor signaling pathway	19/944	176/18800	0.00139123	0.0139855	0.0122283	BTK/CLEC7A/CTSS/FCRL3/GFI1/IRF4/LILRA4/LY96/NOD2/PTPN22/REG3G/SCIMP/TLR10/TLR2/TLR6/TLR7/TLR8/TREM2/CD300LF	19
BP	GO:0034767	positive regulation of ion transmembrane transport	18/944	163/18800	0.0014211	0.0142531	0.0124623	CCR2/CD19/CEMIP/CTSS/CXCL10/CXCL11/CXCL9/EDN3/EPHB2/IFNG/KCNN4/NTSR1/PTAFR/STAC2/TREM2/WNK2/XCL1/HAP1	18
BP	GO:2000316	regulation of T-helper 17 type immune response	6/944	26/18800	0.00152813	0.0152917	0.0133704	CLEC6A/CLEC7A/EPHB2/FOXP3/IL12RB1/IL2	6
BP	GO:0032720	negative regulation of tumor necrosis factor production	11/944	77/18800	0.00154635	0.0154389	0.0134991	CD33/CLEC4A/FOXP3/GPR18/IL10/LILRA4/LILRB4/NOD2/PTPN22/SLAMF1/TREM2	11
BP	GO:0002725	negative regulation of T cell cytokine production	4/944	11/18800	0.00156917	0.0154907	0.0135444	FOXP3/LILRB4/SLAMF1/XCL1	4
BP	GO:0033632	regulation of cell-cell adhesion mediated by integrin	4/944	11/18800	0.00156917	0.0154907	0.0135444	CCL5/CD3E/CXCL13/FERMT3	4
BP	GO:0097048	dendritic cell apoptotic process	4/944	11/18800	0.00156917	0.0154907	0.0135444	BLK/CCL19/CCL21/CCR7	4
BP	GO:0098883	synapse pruning	4/944	11/18800	0.00156917	0.0154907	0.0135444	C1QA/C1QB/C1QC/TREM2	4
BP	GO:2000668	regulation of dendritic cell apoptotic process	4/944	11/18800	0.00156917	0.0154907	0.0135444	BLK/CCL19/CCL21/CCR7	4
BP	GO:0051651	maintenance of location in cell	22/944	219/18800	0.00157286	0.0154923	0.0135458	ALB/CCL19/CCL21/CCR5/CCR7/CD19/CEMIP/CORO1A/CXCL10/CXCL11/CXCL9/FASLG/JSRP1/LCK/NR5A1/NTSR1/PTPRC/TMEM38A/TRPM2/XCL1/XCR1/HAP1	22
BP	GO:0009268	response to pH	8/944	45/18800	0.00161431	0.0157943	0.0138099	CTSS/GPR31/GPR65/GPR68/PCK1/PKD2L1/SLC38A3/SST	8
BP	GO:0032620	interleukin-17 production	8/944	45/18800	0.00161431	0.0157943	0.0138099	FOXP3/IFNG/IL2/IL21/LY9/NCKAP1L/NOD2/SLAMF6	8
BP	GO:0032660	regulation of interleukin-17 production	8/944	45/18800	0.00161431	0.0157943	0.0138099	FOXP3/IFNG/IL2/IL21/LY9/NCKAP1L/NOD2/SLAMF6	8
BP	GO:0032677	regulation of interleukin-8 production	13/944	102/18800	0.00176484	0.0172288	0.0150641	CD2/CD244/CD33/CLEC7A/F3/IL10/NOD2/PTPN22/PTPRC/TLR2/TLR6/TLR7/TLR8	13
BP	GO:0002719	negative regulation of cytokine production involved in immune response	6/944	27/18800	0.0018823	0.0183347	0.0160311	CD96/FOXP3/IL10/LILRB4/SLAMF1/XCL1	6
BP	GO:1903556	negative regulation of tumor necrosis factor superfamily cytokine production	11/944	79/18800	0.00190982	0.0185616	0.0162295	CD33/CLEC4A/FOXP3/GPR18/IL10/LILRA4/LILRB4/NOD2/PTPN22/SLAMF1/TREM2	11
BP	GO:0032637	interleukin-8 production	13/944	103/18800	0.00192911	0.0187077	0.0163572	CD2/CD244/CD33/CLEC7A/F3/IL10/NOD2/PTPN22/PTPRC/TLR2/TLR6/TLR7/TLR8	13
BP	GO:0002283	neutrophil activation involved in immune response	5/944	19/18800	0.00203597	0.0196141	0.0171497	FCER1G/ITGB2/PTAFR/TYROBP/SPI1	5
BP	GO:0002888	positive regulation of myeloid leukocyte mediated immunity	5/944	19/18800	0.00203597	0.0196141	0.0171497	BTK/ITGB2/PTAFR/TYROBP/SPI1	5
BP	GO:2001185	regulation of CD8-positive, alpha-beta T cell activation	5/944	19/18800	0.00203597	0.0196141	0.0171497	CRTAM/LILRB4/NCKAP1L/PTPN22/XCL1	5
BP	GO:0002573	myeloid leukocyte differentiation	21/944	210/18800	0.0021001	0.0201876	0.0176512	BATF/C1QC/CCL19/CCR1/CCR7/CEBPA/CSF1R/CSF2/EVI2B/GPR55/GPR68/IFNG/IRF4/LILRB4/TLR2/TNFRSF11A/TREM2/TYROBP/UBD/LILRB3/SPI1	21
BP	GO:0051279	regulation of release of sequestered calcium ion into cytosol	11/944	80/18800	0.00211604	0.0202964	0.0177463	CD19/CEMIP/CORO1A/CXCL10/CXCL11/CXCL9/JSRP1/NTSR1/TMEM38A/XCL1/HAP1	11
BP	GO:0002673	regulation of acute inflammatory response	8/944	47/18800	0.00215574	0.0206206	0.0180298	ADAM8/ALOX5AP/BTK/CCR7/FCGR2B/IL20RB/PLA2G2D/TNFRSF11A	8
BP	GO:0090218	positive regulation of lipid kinase activity	7/944	37/18800	0.00215922	0.0206206	0.0180298	CCL19/CCL21/CCR7/CD19/FPR2/NOD2/P2RY12	7
BP	GO:0002638	negative regulation of immunoglobulin production	4/944	12/18800	0.00226073	0.021312	0.0186343	CR1/FCGR2B/FCRL3/FOXP3	4
BP	GO:0002645	positive regulation of tolerance induction	4/944	12/18800	0.00226073	0.021312	0.0186343	CD3E/FOXP3/HLA-G/LILRB4	4
BP	GO:0002863	positive regulation of inflammatory response to antigenic stimulus	4/944	12/18800	0.00226073	0.021312	0.0186343	BTK/CCR7/CD28/LTA	4
BP	GO:0002887	negative regulation of myeloid leukocyte mediated immunity	4/944	12/18800	0.00226073	0.021312	0.0186343	CCR2/CD84/FCGR2B/SPI1	4
BP	GO:0034154	toll-like receptor 7 signaling pathway	4/944	12/18800	0.00226073	0.021312	0.0186343	LILRA4/PTPN22/SCIMP/TLR7	4
BP	GO:0046541	saliva secretion	4/944	12/18800	0.00226073	0.021312	0.0186343	AQP5/CHRM1/KCNN4/TIFAB	4
BP	GO:0031342	negative regulation of cell killing	6/944	28/18800	0.00229526	0.0215912	0.0188784	CLEC12B/FCGR2B/HLA-G/IL7R/NCKAP1L/PTPRC	6
BP	GO:0032872	regulation of stress-activated MAPK cascade	20/944	198/18800	0.0023538	0.0220946	0.0193186	AMBP/CCL19/CCL21/CCR7/CLEC7A/DUSP15/FCGR2B/HGF/IL26/NAIP/NCF1/NOD2/PTPN22/SCIMP/SEMA3A/SLAMF1/TREM2/WNT16/CD27/SPI1	20
BP	GO:0033628	regulation of cell adhesion mediated by integrin	8/944	48/18800	0.00247514	0.0231839	0.0202711	CCL21/CCL5/CD3E/CXCL13/CYP1B1/FERMT3/NCKAP1L/P2RY12	8
BP	GO:0002711	positive regulation of T cell mediated immunity	9/944	59/18800	0.00255832	0.0239121	0.0209077	FOXP3/HLA-DRA/HLA-G/IL12RB1/PTPRC/SLAMF1/SLC22A13/XCL1/SASH3	9
BP	GO:0043011	myeloid dendritic cell differentiation	5/944	20/18800	0.00260362	0.0242324	0.0211878	BATF/CSF2/IRF4/UBD/SPI1	5
BP	GO:0046629	gamma-delta T cell activation	5/944	20/18800	0.00260362	0.0242324	0.0211878	GPR18/ITK/NCKAP1L/NOD2/PTPRC	5
BP	GO:0070302	regulation of stress-activated protein kinase signaling cascade	20/944	201/18800	0.00280502	0.0260517	0.0227785	AMBP/CCL19/CCL21/CCR7/CLEC7A/DUSP15/FCGR2B/HGF/IL26/NAIP/NCF1/NOD2/PTPN22/SCIMP/SEMA3A/SLAMF1/TREM2/WNT16/CD27/SPI1	20
BP	GO:0043029	T cell homeostasis	7/944	39/18800	0.00295678	0.0274032	0.0239602	CORO1A/FOXP3/GPR174/IL2/IL2RA/NCKAP1L/SIT1	7
BP	GO:0060249	anatomical structure homeostasis	28/944	319/18800	0.00302327	0.0279605	0.0244475	ABCA4/ADAM8/ALB/ATP2B2/CALCA/CCR2/CD38/CHRNA1/CORO1A/CSF1R/GPR55/HAMP/IGHA1/IGHA2/IGHG3/IGKC/IL20RB/JCHAIN/LYZ/NELL2/NOD2/PIP/PLG/RDH12/SLC6A2/TFF3/TNFRSF11A/SASH3	28
BP	GO:0046330	positive regulation of JNK cascade	12/944	96/18800	0.00307442	0.0283738	0.0248089	CCL19/CCL21/CCR7/DUSP15/FCGR2B/NAIP/NCF1/NOD2/SEMA3A/SLAMF1/WNT16/CD27	12
BP	GO:0045741	positive regulation of epidermal growth factor-activated receptor activity	4/944	13/18800	0.00313668	0.0288877	0.0252582	EGF/EREG/NCF1/NEURL1	4
BP	GO:0070231	T cell apoptotic process	8/944	50/18800	0.0032242	0.0296316	0.0259086	ADAM8/CCL5/FASLG/IL2RA/IL7R/PDCD1/PIP/CD27	8
BP	GO:0002902	regulation of B cell apoptotic process	5/944	21/18800	0.0032777	0.0298114	0.0260659	BLK/BTK/HSH2D/IL10/IL2	5
BP	GO:0030449	regulation of complement activation	5/944	21/18800	0.0032777	0.0298114	0.0260659	CD5L/CR1/CR2/TREM2/VSIG4	5
BP	GO:0051767	nitric-oxide synthase biosynthetic process	5/944	21/18800	0.0032777	0.0298114	0.0260659	FCER2/IFNG/NOD2/STAT1/TLR2	5
BP	GO:0051769	regulation of nitric-oxide synthase biosynthetic process	5/944	21/18800	0.0032777	0.0298114	0.0260659	FCER2/IFNG/NOD2/STAT1/TLR2	5
BP	GO:0061760	antifungal innate immune response	5/944	21/18800	0.0032777	0.0298114	0.0260659	CLEC4A/CLEC4D/CLEC6A/CLEC7A/SPI1	5
BP	GO:0001916	positive regulation of T cell mediated cytotoxicity	6/944	30/18800	0.00332113	0.0300819	0.0263023	HLA-DRA/HLA-G/IL12RB1/PTPRC/SLC22A13/XCL1	6
BP	GO:0060142	regulation of syncytium formation by plasma membrane fusion	6/944	30/18800	0.00332113	0.0300819	0.0263023	CD53/CXCL10/CXCL9/MYOD1/TREM2/TYROBP	6
BP	GO:0043277	apoptotic cell clearance	8/944	51/18800	0.00365923	0.0330761	0.0289204	CCR2/MARCO/RAC2/RHOH/TREM2/TYROBP/XKR7/CD300LF	8
BP	GO:0045429	positive regulation of nitric oxide biosynthetic process	7/944	41/18800	0.00396208	0.0357401	0.0312496	AIF1/CLEC7A/IFNG/KLRC4-KLRK1/KLRK1/PTX3/TLR6	7
BP	GO:0033004	negative regulation of mast cell activation	4/944	14/18800	0.00421844	0.0377426	0.0330005	CD84/CNR2/MILR1/CD300LF	4
BP	GO:0048302	regulation of isotype switching to IgG isotypes	4/944	14/18800	0.00421844	0.0377426	0.0330005	CD28/FOXP3/IL2/PTPRC	4
BP	GO:0098760	response to interleukin-7	4/944	14/18800	0.00421844	0.0377426	0.0330005	BTK/IL2RG/IL7R/LSP1	4
BP	GO:0098761	cellular response to interleukin-7	4/944	14/18800	0.00421844	0.0377426	0.0330005	BTK/IL2RG/IL7R/LSP1	4
BP	GO:0034121	regulation of toll-like receptor signaling pathway	10/944	76/18800	0.00457998	0.040894	0.035756	FCRL3/GFI1/IRF4/LILRA4/NOD2/PTPN22/TLR2/TLR6/TREM2/CD300LF	10
BP	GO:0050832	defense response to fungus	8/944	53/18800	0.00466427	0.0415621	0.0363401	C10orf99/CLEC4A/CLEC4D/CLEC6A/CLEC7A/HAMP/ZBP1/SPI1	8
BP	GO:0002689	negative regulation of leukocyte chemotaxis	5/944	23/18800	0.00498724	0.0442605	0.0386995	GPR18/GREM1/KLRC4-KLRK1/KLRK1/SLAMF8	5
BP	GO:0032693	negative regulation of interleukin-10 production	5/944	23/18800	0.00498724	0.0442605	0.0386995	FCGR2B/FOXP3/LILRB4/PDCD1LG2/TYROBP	5
BP	GO:1902106	negative regulation of leukocyte differentiation	12/944	102/18800	0.00506047	0.0448198	0.0391886	C1QC/CR1/CTLA4/FCGR2B/FOXP3/GPR55/GPR68/HLA-G/IL2/LAG3/LILRB4/LILRB3	12
BP	GO:1904407	positive regulation of nitric oxide metabolic process	7/944	43/18800	0.0052071	0.0460257	0.040243	AIF1/CLEC7A/IFNG/KLRC4-KLRK1/KLRK1/PTX3/TLR6	7
BP	GO:0002431	Fc receptor mediated stimulatory signaling pathway	6/944	33/18800	0.00545134	0.0479915	0.0419617	BLK/FCER1G/FCGR2B/MYO1G/PTPRC/VAV1	6
BP	GO:0070229	negative regulation of lymphocyte apoptotic process	6/944	33/18800	0.00545134	0.0479915	0.0419617	CCL5/HSH2D/IL2/IL7R/PIP/CD27	6
BP	GO:0010522	regulation of calcium ion transport into cytosol	12/944	103/18800	0.00547339	0.0480892	0.0420472	CD19/CEMIP/CORO1A/CXCL10/CXCL11/CXCL9/JSRP1/NTSR1/P2RX5/TMEM38A/XCL1/HAP1	12
BP	GO:0046007	negative regulation of activated T cell proliferation	4/944	15/18800	0.00552633	0.048169	0.0421169	CRTAM/FOXP3/LILRB4/PDCD1LG2	4
BP	GO:0048291	isotype switching to IgG isotypes	4/944	15/18800	0.00552633	0.048169	0.0421169	CD28/FOXP3/IL2/PTPRC	4
BP	GO:0060080	inhibitory postsynaptic potential	4/944	15/18800	0.00552633	0.048169	0.0421169	CHRNA4/INSYN1/NTSR1/RIMS1	4
BP	GO:1902563	regulation of neutrophil activation	4/944	15/18800	0.00552633	0.048169	0.0421169	FCGR2B/ITGB2/PTAFR/SPI1	4
BP	GO:0061098	positive regulation of protein tyrosine kinase activity	8/944	55/18800	0.00586846	0.0510498	0.0446358	CCL5/CSF1R/EGF/EREG/FCGR1A/GREM1/NCF1/NEURL1	8
BP	GO:0032740	positive regulation of interleukin-17 production	5/944	24/18800	0.0060435	0.0521593	0.0456059	IL2/IL21/LY9/NOD2/SLAMF6	5
BP	GO:0045672	positive regulation of osteoclast differentiation	5/944	24/18800	0.0060435	0.0521593	0.0456059	CCR1/GPR68/IFNG/TREM2/TYROBP	5
BP	GO:0060143	positive regulation of syncytium formation by plasma membrane fusion	5/944	24/18800	0.0060435	0.0521593	0.0456059	CD53/CXCL9/MYOD1/TREM2/TYROBP	5
BP	GO:0071676	negative regulation of mononuclear cell migration	5/944	24/18800	0.0060435	0.0521593	0.0456059	CD200R1/GREM1/KLRC4-KLRK1/KLRK1/SLAMF8	5
BP	GO:1901224	positive regulation of NIK/NF-kappaB signaling	9/944	67/18800	0.00609823	0.0525285	0.0459287	CCL19/GREM1/LAPTM5/NOD2/TLR2/TLR7/TREM2/CD27/CD86	9
BP	GO:0051403	stress-activated MAPK cascade	22/944	245/18800	0.00615438	0.0529084	0.0462609	AMBP/CCL19/CCL21/CCR7/CLEC7A/DUSP15/FCGR2B/HGF/IL26/MAP4K1/NAIP/NCF1/NOD2/PTPN22/SCIMP/SEMA3A/SLAMF1/TLR7/TREM2/WNT16/CD27/SPI1	22
BP	GO:0050850	positive regulation of calcium-mediated signaling	6/944	34/18800	0.00634391	0.0543251	0.0474996	CCL4/CD3E/CLEC7A/P2RX5/TRAT1/TREM2	6
BP	GO:0070232	regulation of T cell apoptotic process	6/944	34/18800	0.00634391	0.0543251	0.0474996	ADAM8/CCL5/IL7R/PDCD1/PIP/CD27	6
BP	GO:0001895	retina homeostasis	10/944	80/18800	0.0066041	0.0564432	0.0493515	ABCA4/ALB/IGHA1/IGHA2/IGHG3/IGKC/JCHAIN/LYZ/PIP/RDH12	10
CC	GO:0019814	immunoglobulin complex	136/971	167/19594	3.45e-149	1.42e-146	1.29e-146	CD79A/IGHA1/IGHA2/IGHD/IGHG1/IGHG2/IGHG3/IGHG4/IGHM/IGHV1-18/IGHV1-24/IGHV1-3/IGHV1-45/IGHV1-58/IGHV1-69/IGHV1-69-2/IGHV1-69D/IGHV2-26/IGHV2-5/IGHV2-70/IGHV2-70D/IGHV3-11/IGHV3-13/IGHV3-15/IGHV3-20/IGHV3-21/IGHV3-23/IGHV3-30/IGHV3-33/IGHV3-35/IGHV3-38/IGHV3-43/IGHV3-48/IGHV3-49/IGHV3-53/IGHV3-64/IGHV3-64D/IGHV3-66/IGHV3-7/IGHV3-72/IGHV3-73/IGHV3-74/IGHV4-28/IGHV4-31/IGHV4-34/IGHV4-39/IGHV4-4/IGHV…	136
CC	GO:0042101	T cell receptor complex	107/971	144/19594	4.58e-109	9.46e-107	8.59e-107	CD247/CD3D/CD3E/CD3G/CD8A/CD8B/TRAC/TRAJ3/TRAT1/TRAV10/TRAV1-1/TRAV12-1/TRAV12-2/TRAV12-3/TRAV13-1/TRAV13-2/TRAV14DV4/TRAV16/TRAV17/TRAV19/TRAV2/TRAV20/TRAV21/TRAV22/TRAV23DV6/TRAV24/TRAV25/TRAV26-1/TRAV26-2/TRAV27/TRAV29DV5/TRAV3/TRAV34/TRAV35/TRAV36DV7/TRAV38-1/TRAV38-2DV8/TRAV4/TRAV40/TRAV41/TRAV5/TRAV6/TRAV8-1/TRAV8-2/TRAV8-3/TRAV8-4/TRAV8-6/TRAV9-2/TRBC2/TRBD1/TRBJ1-1/TRBJ1-2/TRBJ1-3/TRBJ1-5…	107
CC	GO:0009897	external side of plasma membrane	152/971	455/19594	1.97e-85	2.71e-83	2.46e-83	ADGRE1/ASTN1/CCR1/CCR2/CCR4/CCR5/CCR7/CCR8/CD163/CD19/CD2/CD200R1/CD244/CD28/CD33/CD3D/CD3E/CD3G/CD48/CD5/CD6/CD69/CD79A/CD80/CD84/CD8A/CHRNA4/CLEC12B/CLEC17A/CLEC4A/CLEC4D/CLEC6A/CLEC7A/CNTFR/CSF3R/CTLA4/CXCL10/CXCL9/CXCR3/CXCR5/CXCR6/EBI3/F3/FASLG/FCER1G/FCER2/FCGR2B/FCGR3A/HLA-G/IGHA1/IGHA2/IGHD/IGHG1/IGHG2/IGHG3/IGHG4/IGHM/IGHV1-18/IGHV1-24/IGHV1-3/IGHV1-45/IGHV1-58/IGHV1-69/IGHV1-69-2/IGHV1-…	152
CC	GO:0098802	plasma membrane signaling receptor complex	121/971	313/19594	3.38e-76	3.49e-74	3.17e-74	CD247/CD3D/CD3E/CD3G/CD79A/CD8A/CD8B/CHRNA1/CHRNA4/CHRNA6/CHRNA9/CNTFR/CSF2/IL12RB1/IL2RA/IL2RB/ITGAL/ITGB2/TLR2/TLR6/TRAC/TRAJ3/TRAT1/TRAV10/TRAV1-1/TRAV12-1/TRAV12-2/TRAV12-3/TRAV13-1/TRAV13-2/TRAV14DV4/TRAV16/TRAV17/TRAV19/TRAV2/TRAV20/TRAV21/TRAV22/TRAV23DV6/TRAV24/TRAV25/TRAV26-1/TRAV26-2/TRAV27/TRAV29DV5/TRAV3/TRAV34/TRAV35/TRAV36DV7/TRAV38-1/TRAV38-2DV8/TRAV4/TRAV40/TRAV41/TRAV5/TRAV6/TRAV…	121
CC	GO:0042571	immunoglobulin complex, circulating	64/971	77/19594	4.06e-71	3.36e-69	3.04e-69	IGHA1/IGHA2/IGHD/IGHG1/IGHG2/IGHG3/IGHG4/IGHM/IGHV1-18/IGHV1-24/IGHV1-3/IGHV1-45/IGHV1-58/IGHV1-69/IGHV1-69-2/IGHV1-69D/IGHV2-26/IGHV2-5/IGHV2-70/IGHV2-70D/IGHV3-11/IGHV3-13/IGHV3-15/IGHV3-20/IGHV3-21/IGHV3-23/IGHV3-30/IGHV3-33/IGHV3-35/IGHV3-38/IGHV3-43/IGHV3-48/IGHV3-49/IGHV3-53/IGHV3-64/IGHV3-64D/IGHV3-66/IGHV3-7/IGHV3-72/IGHV3-73/IGHV3-74/IGHV4-28/IGHV4-31/IGHV4-34/IGHV4-39/IGHV4-4/IGHV4-59/I…	64
CC	GO:0072562	blood microparticle	38/971	147/19594	1.64e-17	1.13e-15	1.02e-15	AFM/ALB/AMBP/APOL1/C1QB/C1QC/CD5L/HSPA7/IGHA1/IGHA2/IGHD/IGHG1/IGHG2/IGHG3/IGHG4/IGHM/IGHV3-13/IGHV3-23/IGHV3-7/IGKC/IGKV1-17/IGKV1-39/IGKV1-5/IGKV1D-12/IGKV1D-33/IGKV2-30/IGKV2D-28/IGKV3-15/IGKV3-20/IGKV3D-11/IGKV4-1/IGLC2/IGLC3/IGLV1-47/IGLV3-21/IGLV3-25/JCHAIN/PLG	38
CC	GO:0042105	alpha-beta T cell receptor complex	8/971	11/19594	5.11e-09	3.01e-07	2.73e-07	CD247/CD3D/CD3E/CD3G/TRAC/TRAV27/TRBC2/TRBV19	8
CC	GO:0042613	MHC class II protein complex	9/971	17/19594	2.95e-08	1.52e-06	1.38e-06	HLA-DMB/HLA-DOA/HLA-DOB/HLA-DPA1/HLA-DPB1/HLA-DQA1/HLA-DQA2/HLA-DQB2/HLA-DRA	9
CC	GO:0001772	immunological synapse	13/971	44/19594	1.24e-07	5.7e-06	5.17e-06	CARD11/CD28/CD37/CD3E/CD53/CD6/CORO1A/CRTAM/GZMA/HLA-DRA/LCK/RHOH/SCIMP	13
CC	GO:0042611	MHC protein complex	10/971	25/19594	1.41e-07	5.83e-06	5.29e-06	HLA-DMB/HLA-DOA/HLA-DOB/HLA-DPA1/HLA-DPB1/HLA-DQA1/HLA-DQA2/HLA-DQB2/HLA-DRA/HLA-G	10
CC	GO:0070821	tertiary granule membrane	16/971	73/19594	4.3e-07	1.61e-05	1.46e-05	ADAM8/CD33/CD53/CLEC12A/CLEC4D/CYBB/FCER1G/FPR2/GPR84/ITGB2/LAIR1/MCEMP1/OLR1/PTAFR/SIGLEC14/TRPM2	16
CC	GO:0070820	tertiary granule	24/971	164/19594	1.89e-06	6.5e-05	5.9e-05	ADAM8/CD33/CD53/CLEC12A/CLEC4D/CR1/CTSS/CXCL1/CYBB/FCER1G/FPR1/FPR2/GPR84/ITGB2/LAIR1/LYZ/MCEMP1/NCKAP1L/OLR1/PTAFR/PTX3/SIGLEC14/TBC1D10C/TRPM2	24
CC	GO:0030139	endocytic vesicle	37/971	342/19594	7.3e-06	0.000231761	0.000210289	ADAM8/CD163/CD3D/CD3G/CEMIP/CORO1A/CPNE6/CSF3R/CTLA4/CTSS/CYBB/EGF/EREG/FCGR1A/FFAR4/HLA-DPA1/HLA-DPB1/HLA-DQA1/HLA-DQA2/HLA-DQB2/HLA-DRA/HLA-G/IL7R/MARCO/MSR1/NCF1/NOD2/PLD4/RAC2/SAA1/SCIMP/SLAMF1/TLR2/TLR6/TLR7/WAS/WNT1	37
CC	GO:0035579	specific granule membrane	15/971	91/19594	3.84e-05	0.00105647	0.000958594	ADAM8/C3AR1/CD33/CD53/CLEC12A/CLEC4D/CYBB/FPR2/GPR84/ITGAL/ITGB2/LAIR1/MCEMP1/OLR1/TRPM2	15
CC	GO:0045334	clathrin-coated endocytic vesicle	15/971	91/19594	3.84e-05	0.00105647	0.000958594	CD3D/CD3G/CEMIP/CPNE6/CTLA4/EGF/EREG/FCGR1A/HLA-DPA1/HLA-DPB1/HLA-DQA1/HLA-DQA2/HLA-DQB2/HLA-DRA/IL7R	15
CC	GO:0030667	secretory granule membrane	32/971	312/19594	8.35e-05	0.00215418	0.0019546	ADAM8/C3AR1/CD33/CD38/CD53/CLEC12A/CLEC4D/CR1/CYBB/FCER1G/FCGR3B/FPR1/FPR2/GPR84/ITGAL/ITGB2/KIF1A/LAIR1/MCEMP1/NCKAP1L/OLR1/PTAFR/PTPRC/SELL/SIGLEC14/SIGLEC9/SIRPB1/TBC1D10C/TLR2/TRPM2/TYROBP/LILRB3	32
CC	GO:0030666	endocytic vesicle membrane	23/971	194/19594	9.64e-05	0.0023424	0.00212538	CD163/CD3D/CD3G/CORO1A/CSF3R/CYBB/EGF/EREG/FCGR1A/HLA-DPA1/HLA-DPB1/HLA-DQA1/HLA-DQA2/HLA-DQB2/HLA-DRA/HLA-G/IL7R/MARCO/MSR1/RAC2/TLR2/TLR6/WNT1	23
CC	GO:0101003	ficolin-1-rich granule membrane	11/971	61/19594	0.000179242	0.0041126	0.00373158	ADAM8/CLEC4D/CR1/FCER1G/FPR1/FPR2/ITGB2/NCKAP1L/SIGLEC14/TBC1D10C/TRPM2	11
CC	GO:0030669	clathrin-coated endocytic vesicle membrane	12/971	72/19594	0.000201326	0.0043762	0.00397076	CD3D/CD3G/EGF/EREG/FCGR1A/HLA-DPA1/HLA-DPB1/HLA-DQA1/HLA-DQA2/HLA-DQB2/HLA-DRA/IL7R	12
CC	GO:0042581	specific granule	19/971	160/19594	0.000370318	0.00744482	0.00675508	ADAM8/C3AR1/CD33/CD53/CLEC12A/CLEC4D/CXCL1/CYBB/DOCK2/FPR2/GPR84/ITGAL/ITGB2/LAIR1/LYZ/MCEMP1/OLR1/PTX3/TRPM2	19
CC	GO:0030665	clathrin-coated vesicle membrane	15/971	111/19594	0.00037855	0.00744482	0.00675508	CD3D/CD3G/CEMIP/EGF/ENTHD1/EREG/FCGR1A/HLA-DPA1/HLA-DPB1/HLA-DQA1/HLA-DQA2/HLA-DQB2/HLA-DRA/IL7R/SLC18A2	15
CC	GO:0071556	integral component of lumenal side of endoplasmic reticulum membrane	7/971	29/19594	0.000429224	0.00770738	0.00699331	HLA-DPA1/HLA-DPB1/HLA-DQA1/HLA-DQA2/HLA-DQB2/HLA-DRA/HLA-G	7
CC	GO:0098553	lumenal side of endoplasmic reticulum membrane	7/971	29/19594	0.000429224	0.00770738	0.00699331	HLA-DPA1/HLA-DPB1/HLA-DQA1/HLA-DQA2/HLA-DQB2/HLA-DRA/HLA-G	7
CC	GO:0045121	membrane raft	30/971	326/19594	0.000861594	0.0148266	0.013453	ATP2B2/BTK/CARD11/CD19/CD2/CD48/CD79A/CD8A/CR1/FASLG/HAS2/ITGB2/KCNA3/KCND2/LCK/MAL/MS4A4A/MYO1A/NTSR1/OLR1/PDPN/PTPRC/SLC22A6/SLC2A4/SLC6A2/TLR2/TLR6/TREM2/TRPM8/MS4A1	30
CC	GO:0098857	membrane microdomain	30/971	327/19594	0.000904983	0.0149503	0.0135652	ATP2B2/BTK/CARD11/CD19/CD2/CD48/CD79A/CD8A/CR1/FASLG/HAS2/ITGB2/KCNA3/KCND2/LCK/MAL/MS4A4A/MYO1A/NTSR1/OLR1/PDPN/PTPRC/SLC22A6/SLC2A4/SLC6A2/TLR2/TLR6/TREM2/TRPM8/MS4A1	30
CC	GO:0098576	lumenal side of membrane	7/971	35/19594	0.00142701	0.0226675	0.0205674	HLA-DPA1/HLA-DPB1/HLA-DQA1/HLA-DQA2/HLA-DQB2/HLA-DRA/HLA-G	7
CC	GO:0034358	plasma lipoprotein particle	7/971	36/19594	0.00169677	0.0250274	0.0227087	APOC1/APOL1/LPA/MSR1/SAA1/SAA2/SAA4	7
CC	GO:1990777	lipoprotein particle	7/971	36/19594	0.00169677	0.0250274	0.0227087	APOC1/APOL1/LPA/MSR1/SAA1/SAA2/SAA4	7
CC	GO:0000786	nucleosome	15/971	129/19594	0.00182517	0.025993	0.0235848	H1-3/H1-4/H1-5/H2AC12/H2AC20/H2BC10/H2BC14/H2BC7/H2BC9/H3C2/H3C3/H3C7/H4C4/H4C5/IRF4	15
CC	GO:0032994	protein-lipid complex	7/971	39/19594	0.00274803	0.0378312	0.0343263	APOC1/APOL1/LPA/MSR1/SAA1/SAA2/SAA4	7
CC	GO:0030136	clathrin-coated vesicle	19/971	192/19594	0.00325653	0.0433853	0.0393658	ASTN1/CD3D/CD3G/CEMIP/CPNE6/CTLA4/EGF/ENTHD1/EREG/FCGR1A/HLA-DPA1/HLA-DPB1/HLA-DQA1/HLA-DQA2/HLA-DQB2/HLA-DRA/IL7R/SLC18A2/SLC2A4	19
CC	GO:0045335	phagocytic vesicle	15/971	138/19594	0.00352491	0.0454934	0.0412786	ADAM8/CORO1A/CTSS/CYBB/HLA-G/NCF1/NOD2/PLD4/RAC2/SCIMP/SLAMF1/TLR2/TLR6/TLR7/WAS	15
CC	GO:0043020	NADPH oxidase complex	4/971	14/19594	0.00402403	0.0503613	0.0456955	CYBB/NCF1/NCF1B/NCF1C	4
MF	GO:0003823	antigen binding	113/800	174/18410	2.43e-111	1.7e-108	1.52e-108	CD48/HLA-DPA1/HLA-DPB1/HLA-DQA1/HLA-DRA/HLA-G/IGHA1/IGHA2/IGHD/IGHG1/IGHG2/IGHG3/IGHG4/IGHM/IGHV1-18/IGHV1-24/IGHV1-3/IGHV1-45/IGHV1-58/IGHV1-69/IGHV1-69-2/IGHV1-69D/IGHV2-26/IGHV2-5/IGHV2-70/IGHV2-70D/IGHV3-11/IGHV3-13/IGHV3-15/IGHV3-20/IGHV3-21/IGHV3-23/IGHV3-30/IGHV3-33/IGHV3-35/IGHV3-38/IGHV3-43/IGHV3-48/IGHV3-49/IGHV3-53/IGHV3-64/IGHV3-64D/IGHV3-66/IGHV3-7/IGHV3-72/IGHV3-73/IGHV3-74/IGHV4-28…	113
MF	GO:0034987	immunoglobulin receptor binding	64/800	80/18410	8.09e-73	2.83e-70	2.53e-70	CLEC4D/IGHA1/IGHA2/IGHD/IGHG1/IGHG2/IGHG3/IGHG4/IGHM/IGHV1-18/IGHV1-24/IGHV1-3/IGHV1-45/IGHV1-58/IGHV1-69/IGHV1-69-2/IGHV1-69D/IGHV2-26/IGHV2-5/IGHV2-70/IGHV2-70D/IGHV3-11/IGHV3-13/IGHV3-15/IGHV3-20/IGHV3-21/IGHV3-23/IGHV3-30/IGHV3-33/IGHV3-35/IGHV3-38/IGHV3-43/IGHV3-48/IGHV3-49/IGHV3-53/IGHV3-64/IGHV3-64D/IGHV3-66/IGHV3-7/IGHV3-72/IGHV3-73/IGHV3-74/IGHV4-28/IGHV4-31/IGHV4-34/IGHV4-39/IGHV4-4/IGH…	64
MF	GO:0140375	immune receptor activity	49/800	148/18410	3.4e-30	7.92e-28	7.08e-28	C3AR1/CCR1/CCR2/CCR4/CCR5/CCR7/CCR8/CD200R1/CNTFR/CR1/CR2/CSF3R/CXCR3/CXCR5/CXCR6/EBI3/F3/FCER1G/FCGR1A/FCGR2B/FCGR3A/FPR1/FPR2/FPR3/GPR33/HLA-DOA/HLA-DOB/HLA-DPA1/HLA-DQA1/HLA-DQA2/HLA-DQB2/HLA-DRA/IL10RA/IL12RB1/IL12RB2/IL20RB/IL21R/IL22RA2/IL2RA/IL2RB/IL2RG/IL7R/KLRC2/KLRC4-KLRK1/KLRK1/LILRA4/LILRA6/XCR1/LILRB3	49
MF	GO:0008009	chemokine activity	19/800	49/18410	5.92e-14	1.03e-11	9.26e-12	C10orf99/CCL11/CCL13/CCL18/CCL19/CCL21/CCL4/CCL5/CCL7/CXCL1/CXCL10/CXCL11/CXCL13/CXCL5/CXCL6/CXCL8/CXCL9/XCL1/XCL2	19
MF	GO:0042379	chemokine receptor binding	21/800	71/18410	1.35e-12	1.89e-10	1.69e-10	C10orf99/CCL11/CCL13/CCL18/CCL19/CCL21/CCL4/CCL5/CCL7/CCR2/CXCL1/CXCL10/CXCL11/CXCL13/CXCL5/CXCL6/CXCL8/CXCL9/STAT1/XCL1/XCL2	21
MF	GO:0005125	cytokine activity	38/800	235/18410	2.21e-12	2.5e-10	2.23e-10	C10orf99/CCL11/CCL13/CCL18/CCL19/CCL21/CCL4/CCL5/CCL7/CSF2/CXCL1/CXCL10/CXCL11/CXCL13/CXCL5/CXCL6/CXCL8/CXCL9/EBI3/FASLG/GREM1/IFNG/IL10/IL2/IL21/IL26/IL27/LTA/LTB/SCG2/TNFSF13B/TNFSF8/WNT1/WNT10B/WNT11/WNT16/XCL1/XCL2	38
MF	GO:0004896	cytokine receptor activity	24/800	97/18410	2.5e-12	2.5e-10	2.23e-10	CCR1/CCR2/CCR4/CCR5/CCR7/CCR8/CNTFR/CSF3R/CXCR3/CXCR5/CXCR6/EBI3/F3/IL10RA/IL12RB1/IL12RB2/IL20RB/IL21R/IL22RA2/IL2RA/IL2RB/IL2RG/IL7R/XCR1	24
MF	GO:0042605	peptide antigen binding	15/800	37/18410	1.25e-11	1.09e-09	9.78e-10	HLA-DPA1/HLA-DPB1/HLA-DQA1/HLA-DRA/HLA-G/TRAV12-1/TRAV12-2/TRAV12-3/TRAV19/TRAV23DV6/TRAV29DV5/TRAV8-4/TRBV12-3/TRBV28/TRBV7-9	15
MF	GO:0019955	cytokine binding	27/800	141/18410	6.76e-11	5.25e-09	4.7e-09	CCR1/CCR2/CCR4/CCR5/CCR7/CCR8/CNTFR/CSF1R/CSF3R/CXCR3/CXCR5/CXCR6/EBI3/GREM1/IL10RA/IL12RB1/IL12RB2/IL20RB/IL22RA2/IL2RA/IL2RB/IL2RG/PDPN/TMC8/TNFRSF11A/TNFRSF9/XCR1	27
MF	GO:0019865	immunoglobulin binding	11/800	24/18410	1.45e-09	1.01e-07	9.06e-08	AMBP/FCER1G/FCER2/FCGR1A/FCGR2B/FCGR2C/FCGR3A/FCGR3B/JCHAIN/PIP/MS4A1	11
MF	GO:0048018	receptor ligand activity	52/800	489/18410	2.44e-09	1.52e-07	1.36e-07	C10orf99/CALCA/CCL11/CCL13/CCL18/CCL19/CCL21/CCL4/CCL5/CCL7/CSF2/CXCL1/CXCL10/CXCL11/CXCL13/CXCL5/CXCL6/CXCL8/CXCL9/EBI3/EDN3/EGF/EREG/FASLG/FGF20/FGF5/GREM1/HAMP/HGF/IFNG/IGF2/IL10/IL2/IL21/IL26/IL27/LTA/LTB/SCG2/SEMA3A/SST/TNFSF13B/TNFSF8/TTR/UCN2/UTS2/WNT1/WNT10B/WNT11/WNT16/XCL1/XCL2	52
MF	GO:0005126	cytokine receptor binding	36/800	272/18410	2.62e-09	1.52e-07	1.36e-07	C10orf99/CCL11/CCL13/CCL18/CCL19/CCL21/CCL4/CCL5/CCL7/CCR2/CSF2/CXCL1/CXCL10/CXCL11/CXCL13/CXCL5/CXCL6/CXCL8/CXCL9/EBI3/FASLG/GREM1/IFNG/IL10/IL12RB1/IL2/IL21/IL27/LTA/LTB/STAT1/TNFSF13B/TNFSF8/XCL1/XCL2/CD300LF	36
MF	GO:0030546	signaling receptor activator activity	52/800	496/18410	3.99e-09	2.14e-07	1.92e-07	C10orf99/CALCA/CCL11/CCL13/CCL18/CCL19/CCL21/CCL4/CCL5/CCL7/CSF2/CXCL1/CXCL10/CXCL11/CXCL13/CXCL5/CXCL6/CXCL8/CXCL9/EBI3/EDN3/EGF/EREG/FASLG/FGF20/FGF5/GREM1/HAMP/HGF/IFNG/IGF2/IL10/IL2/IL21/IL26/IL27/LTA/LTB/SCG2/SEMA3A/SST/TNFSF13B/TNFSF8/TTR/UCN2/UTS2/WNT1/WNT10B/WNT11/WNT16/XCL1/XCL2	52
MF	GO:0042287	MHC protein binding	13/800	42/18410	1.42e-08	7.07e-07	6.33e-07	CD244/CD8A/CD8B/CLEC7A/KLRC4-KLRK1/KLRK1/LAG3/MARCHF1/TRAV19/TRAV29DV5/TRAV8-4/TRBV12-3/TRBV7-9	13
MF	GO:0016493	C-C chemokine receptor activity	10/800	23/18410	1.55e-08	7.23e-07	6.47e-07	CCR1/CCR2/CCR4/CCR5/CCR7/CCR8/CXCR3/CXCR5/CXCR6/XCR1	10
MF	GO:0023023	MHC protein complex binding	12/800	36/18410	2e-08	8.72e-07	7.8e-07	CD8A/HLA-DMB/HLA-DOA/HLA-DOB/HLA-DPA1/HLA-DPB1/HLA-DQA1/HLA-DQA2/HLA-DQB2/HLA-DRA/KLRC2/MS4A1	12
MF	GO:0019957	C-C chemokine binding	10/800	24/18410	2.56e-08	1.05e-06	9.41e-07	CCR1/CCR2/CCR4/CCR5/CCR7/CCR8/CXCR3/CXCR5/CXCR6/XCR1	10
MF	GO:0032395	MHC class II receptor activity	7/800	10/18410	3.05e-08	1.18e-06	1.06e-06	HLA-DOA/HLA-DOB/HLA-DPA1/HLA-DQA1/HLA-DQA2/HLA-DQB2/HLA-DRA	7
MF	GO:0001664	G protein-coupled receptor binding	35/800	288/18410	3.98e-08	1.46e-06	1.31e-06	C10orf99/CALCA/CCL11/CCL13/CCL18/CCL19/CCL21/CCL4/CCL5/CCL7/CCR2/CTHRC1/CXCL1/CXCL10/CXCL11/CXCL13/CXCL5/CXCL6/CXCL8/CXCL9/EDN3/FPR1/IL2/MARCO/PACRG/SAA1/STAT1/UCN2/WNT1/WNT10B/WNT11/WNT16/XCL1/XCL2/RTP5	35
MF	GO:0048020	CCR chemokine receptor binding	13/800	47/18410	6.39e-08	1.94e-06	1.74e-06	CCL11/CCL13/CCL18/CCL19/CCL21/CCL4/CCL5/CCL7/CCR2/CXCL13/STAT1/XCL1/XCL2	13
MF	GO:0001637	G protein-coupled chemoattractant receptor activity	10/800	26/18410	6.4e-08	1.94e-06	1.74e-06	CCR1/CCR2/CCR4/CCR5/CCR7/CCR8/CXCR3/CXCR5/CXCR6/XCR1	10
MF	GO:0004950	chemokine receptor activity	10/800	26/18410	6.4e-08	1.94e-06	1.74e-06	CCR1/CCR2/CCR4/CCR5/CCR7/CCR8/CXCR3/CXCR5/CXCR6/XCR1	10
MF	GO:0038187	pattern recognition receptor activity	10/800	26/18410	6.4e-08	1.94e-06	1.74e-06	CLEC4D/CLEC6A/CLEC7A/LY96/MARCO/NOD2/PTAFR/TLR2/TLR7/TLR8	10
MF	GO:0019956	chemokine binding	11/800	33/18410	7.84e-08	2.26e-06	2.02e-06	CCR1/CCR2/CCR4/CCR5/CCR7/CCR8/CXCR3/CXCR5/CXCR6/PDPN/XCR1	11
MF	GO:0019864	IgG binding	7/800	11/18410	8.07e-08	2.26e-06	2.02e-06	FCER1G/FCGR1A/FCGR2B/FCGR2C/FCGR3A/FCGR3B/PIP	7
MF	GO:0030246	carbohydrate binding	33/800	270/18410	8.47e-08	2.28e-06	2.04e-06	CD33/CD69/CD72/CHI3L2/CLEC12A/CLEC12B/CLEC17A/CLEC1B/CLEC4A/CLEC4D/CLEC6A/CLEC7A/CLEC9A/CLECL1/FCER2/FREM1/HLA-DRA/IL2/KLRC2/KLRC4-KLRK1/KLRK1/LGALS7B/OLR1/PTX3/REG3G/SELL/SIGLEC1/SIGLEC11/SIGLEC14/SIGLEC8/SIGLEC9/SIGLEC10/ALDOB	33
MF	GO:0023026	MHC class II protein complex binding	10/800	27/18410	9.77e-08	2.53e-06	2.26e-06	HLA-DMB/HLA-DOA/HLA-DOB/HLA-DPA1/HLA-DPB1/HLA-DQA1/HLA-DQA2/HLA-DQB2/HLA-DRA/MS4A1	10
MF	GO:0004875	complement receptor activity	7/800	12/18410	1.87e-07	4.66e-06	4.16e-06	C3AR1/CR1/CR2/FPR1/FPR2/FPR3/GPR33	7
MF	GO:0045236	CXCR chemokine receptor binding	8/800	18/18410	3.65e-07	8.79e-06	7.86e-06	CXCL1/CXCL10/CXCL11/CXCL13/CXCL5/CXCL6/CXCL8/CXCL9	8
MF	GO:0015026	coreceptor activity	12/800	47/18410	5.36e-07	1.25e-05	1.12e-05	CCR5/CCR8/CD28/CD80/CD8A/CD8B/CXCR6/GPR15/LILRA4/LY96/FCRL1/CD86	12
MF	GO:0008528	G protein-coupled peptide receptor activity	20/800	148/18410	6.51e-06	0.000146778	0.000131294	CCR1/CCR2/CCR4/CCR5/CCR7/CCR8/CXCR3/CXCR5/CXCR6/CYSLTR2/FPR1/FPR2/FPR3/GPR84/NPFFR1/NTSR1/PROKR2/SORCS1/SSTR3/XCR1	20
MF	GO:0001653	peptide receptor activity	20/800	154/18410	1.19e-05	0.000260283	0.000232826	CCR1/CCR2/CCR4/CCR5/CCR7/CCR8/CXCR3/CXCR5/CXCR6/CYSLTR2/FPR1/FPR2/FPR3/GPR84/NPFFR1/NTSR1/PROKR2/SORCS1/SSTR3/XCR1	20
MF	GO:0045028	G protein-coupled purinergic nucleotide receptor activity	6/800	14/18410	1.47e-05	0.000311436	0.000278583	GPR171/GPR34/P2RY10/P2RY12/P2RY13/PTAFR	6
MF	GO:0001614	purinergic nucleotide receptor activity	7/800	21/18410	1.94e-05	0.000387674	0.000346778	GPR171/GPR34/P2RX5/P2RY10/P2RY12/P2RY13/PTAFR	7
MF	GO:0016502	nucleotide receptor activity	7/800	21/18410	1.94e-05	0.000387674	0.000346778	GPR171/GPR34/P2RX5/P2RY10/P2RY12/P2RY13/PTAFR	7
MF	GO:0042277	peptide binding	31/800	322/18410	3.07e-05	0.000596691	0.000533747	C1QA/CEMIP/EBI3/EPHB2/FCGR2B/FPR2/HLA-DPA1/HLA-DPB1/HLA-DQA1/HLA-DRA/HLA-G/ITGB2/MARCO/MSR1/NOD2/NPFFR1/SSTR3/TLR2/TLR6/TMEM158/TRAV12-1/TRAV12-2/TRAV12-3/TRAV19/TRAV23DV6/TRAV29DV5/TRAV8-4/TRBV12-3/TRBV28/TRBV7-9/TREM2	31
MF	GO:0042608	T cell receptor binding	5/800	10/18410	3.21e-05	0.000607038	0.000543002	CD3E/CD3G/DOCK2/HLA-DRA/LCK	5
MF	GO:0042834	peptidoglycan binding	6/800	18/18410	7.83e-05	0.00143963	0.00128776	IGHM/JCHAIN/NOD2/REG3G/TLR2/TREM2	6
MF	GO:0005539	glycosaminoglycan binding	23/800	234/18410	0.000232077	0.00415953	0.00372075	CCL7/CCN5/CEL/CEMIP/CXCL10/CXCL11/CXCL13/CXCL6/CXCL8/EPYC/F11/IGHM/JCHAIN/LPA/NELL2/NOD2/PLA2G2D/PTPRC/REG3G/SAA1/SELL/TLR2/TREM2	23
MF	GO:0033691	sialic acid binding	6/800	22/18410	0.00027099	0.00473556	0.00423601	CD33/SIGLEC11/SIGLEC14/SIGLEC8/SIGLEC9/SIGLEC10	6
MF	GO:0001846	opsonin binding	5/800	16/18410	0.000447777	0.00763405	0.00682874	CLEC7A/CR1/ITGB2/PTX3/VSIG4	5
MF	GO:0001530	lipopolysaccharide binding	7/800	34/18410	0.000548338	0.00912592	0.00816323	BPIFA2/CD6/LY96/PTAFR/RNASE3/TLR2/TREM2	7
MF	GO:0004252	serine-type endopeptidase activity	18/800	174/18410	0.000586417	0.00953269	0.0085271	ADAM8/CD5L/CTSS/F11/F3/F7/GZMA/GZMK/HTRA4/KLK3/LPA/MMP13/OVCH2/PLG/PROZ/PRSS21/PRSS46P/PCSK1	18
MF	GO:0008236	serine-type peptidase activity	19/800	191/18410	0.000679044	0.0107875	0.00964958	ADAM8/CD5L/CTSS/DPP6/F11/F3/F7/GZMA/GZMK/HTRA4/KLK3/LPA/MMP13/OVCH2/PLG/PROZ/PRSS21/PRSS46P/PCSK1	19
MF	GO:0033218	amide binding	32/800	402/18410	0.000755538	0.011736	0.010498	C1QA/CEMIP/EBI3/EPHB2/FCGR2B/FPR2/HLA-DPA1/HLA-DPB1/HLA-DQA1/HLA-DRA/HLA-G/ITGB2/MARCO/MSR1/NOD2/NPFFR1/SSTR3/TLR2/TLR6/TMEM158/TRAV12-1/TRAV12-2/TRAV12-3/TRAV19/TRAV23DV6/TRAV29DV5/TRAV8-4/TRBV12-3/TRBV28/TRBV7-9/TREM2/CD300LF	32
MF	GO:0017171	serine hydrolase activity	19/800	195/18410	0.000873386	0.0132717	0.0118716	ADAM8/CD5L/CTSS/DPP6/F11/F3/F7/GZMA/GZMK/HTRA4/KLK3/LPA/MMP13/OVCH2/PLG/PROZ/PRSS21/PRSS46P/PCSK1	19
MF	GO:0003953	NAD+ nucleosidase activity	6/800	28/18410	0.00109518	0.0162879	0.0145697	CD38/TLR10/TLR2/TLR6/TLR7/TLR8	6
MF	GO:0001848	complement binding	5/800	20/18410	0.00137532	0.0200282	0.0179154	CR1/CR2/ITGB2/PTX3/VSIG4	5
MF	GO:0005164	tumor necrosis factor receptor binding	6/800	31/18410	0.00191575	0.0273287	0.0244459	FASLG/LTA/LTB/STAT1/TNFSF13B/TNFSF8	6
MF	GO:0038024	cargo receptor activity	10/800	79/18410	0.00216972	0.0297911	0.0266485	CD163/CD5/CD5L/CD6/FPR2/ITGB2/MARCO/MSR1/OLR1/SCARA5	10
MF	GO:0042288	MHC class I protein binding	5/800	22/18410	0.0021736	0.0297911	0.0266485	CD244/CD8A/CD8B/KLRC4-KLRK1/KLRK1	5
MF	GO:0001540	amyloid-beta binding	10/800	81/18410	0.00261784	0.0351898	0.0314777	C1QA/EPHB2/FCGR2B/FPR2/ITGB2/MARCO/MSR1/TLR2/TLR6/TREM2	10
MF	GO:0043274	phospholipase binding	5/800	23/18410	0.00267926	0.0353358	0.0316083	BTK/CLEC6A/LCK/TESPA1/WAS	5
MF	GO:0031406	carboxylic acid binding	16/800	173/18410	0.00364561	0.0471904	0.0422123	AFM/ALB/ALOX5AP/APOC1/CD33/FABP4/FFAR4/GPR31/GRM7/PCK1/SIGLEC11/SIGLEC14/SIGLEC8/SIGLEC9/SLC1A3/SIGLEC10	16
MF	GO:0005044	scavenger receptor activity	7/800	47/18410	0.00393221	0.0499749	0.0447031	CD163/CD5/CD5L/CD6/MARCO/MSR1/SCARA5	7
MF	GO:0022848	acetylcholine-gated cation-selective channel activity	4/800	16/18410	0.00423765	0.051071	0.0456836	CHRNA1/CHRNA4/CHRNA6/CHRNA9	4
MF	GO:0050135	NAD(P)+ nucleosidase activity	4/800	16/18410	0.00423765	0.051071	0.0456836	CD38/TLR10/TLR2/TLR6	4
MF	GO:0061809	NAD+ nucleotidase, cyclic ADP-ribose generating	4/800	16/18410	0.00423765	0.051071	0.0456836	CD38/TLR10/TLR2/TLR6	4
