# Supplementary material for: Integrative bioinformatics and in vitro exploration of EVI2A expression: unraveling its immunological and prognostic implications in kidney renal clear cell carcinoma
Source: Oncol Res. 2024 Oct 16;32(11):1733–46. doi: 10.32604/or.2024.050851 (PMC11497181; doi:10.32604/or.2024.050851)
Supplement: Table S4. [file OncolRes-32-50851-s004.xlsx]

## Sheet: Table S4
Table S4. KEGG enrichment analysis of EVI2A
ID	Description	GeneRatio	BgRatio	pvalue	p.adjust	qvalue	geneID	Count
hsa04061	Viral protein interaction with cytokine and cytokine receptor	37/380	100/8190	1.97e-24	5.29e-22	4.51e-22	CCL11/CCL13/CCL18/CCL19/CCL21/CCL4/CCL4L2/CCL5/CCL7/CCR1/CCR2/CCR4/CCR5/CCR7/CCR8/CSF1R/CXCL1/CXCL10/CXCL11/CXCL13/CXCL5/CXCL6/CXCL8/CXCL9/CXCR3/CXCR5/IL10/IL10RA/IL2/IL20RB/IL2RA/IL2RB/IL2RG/LTA/XCL1/XCL2/XCR1	37
hsa04060	Cytokine-cytokine receptor interaction	60/380	295/8190	2.15e-23	2.88e-21	2.45e-21	CCL11/CCL13/CCL18/CCL19/CCL21/CCL4/CCL4L2/CCL5/CCL7/CCR1/CCR2/CCR4/CCR5/CCR7/CCR8/CNTFR/CSF1R/CSF2/CSF3R/CXCL1/CXCL10/CXCL11/CXCL13/CXCL5/CXCL6/CXCL8/CXCL9/CXCR3/CXCR5/CXCR6/EBI3/FASLG/IFNG/IL10/IL10RA/IL12RB1/IL12RB2/IL2/IL20RB/IL21/IL21R/IL26/IL27/IL2RA/IL2RB/IL2RG/IL7R/LTA/LTB/TNFRSF11A/TNFRSF13B/TNFRSF17/TNFRSF18/TNFRSF9/TNFSF13B/TNFSF8/XCL1/XCL2/XCR1/CD27	60
hsa04640	Hematopoietic cell lineage	30/380	99/8190	3.52e-17	3.15e-15	2.68e-15	CD19/CD2/CD33/CD37/CD38/CD3D/CD3E/CD3G/CD5/CD7/CD8A/CD8B/CR1/CR2/CSF1R/CSF2/CSF3R/FCER2/FCGR1A/HLA-DMB/HLA-DOA/HLA-DOB/HLA-DPA1/HLA-DPB1/HLA-DQA1/HLA-DQA2/HLA-DRA/IL2RA/IL7R/MS4A1	30
hsa05150	Staphylococcus aureus infection	28/380	96/8190	1.25e-15	8.4e-14	7.16e-14	C1QA/C1QB/C1QC/C3AR1/FCGR1A/FCGR2B/FCGR2C/FCGR3A/FCGR3B/FPR1/FPR2/FPR3/HLA-DMB/HLA-DOA/HLA-DOB/HLA-DPA1/HLA-DPB1/HLA-DQA1/HLA-DQA2/HLA-DRA/IL10/ITGAL/ITGB2/KRT13/KRT34/KRT36/PLG/PTAFR	28
hsa04062	Chemokine signaling pathway	39/380	192/8190	2.03e-15	1.09e-13	9.27e-14	ADCY7/CCL11/CCL13/CCL18/CCL19/CCL21/CCL4/CCL4L2/CCL5/CCL7/CCR1/CCR2/CCR4/CCR5/CCR7/CCR8/CXCL1/CXCL10/CXCL11/CXCL13/CXCL5/CXCL6/CXCL8/CXCL9/CXCR3/CXCR5/CXCR6/DOCK2/GRK1/ITK/NCF1/RAC2/STAT1/VAV1/WAS/XCL1/XCL2/XCR1/PRKCB	39
hsa05323	Rheumatoid arthritis	26/380	93/8190	4.15e-14	1.86e-12	1.58e-12	ATP6V1B1/CCL5/CD28/CD80/CSF2/CTLA4/CXCL1/CXCL5/CXCL6/CXCL8/HLA-DMB/HLA-DOA/HLA-DOB/HLA-DPA1/HLA-DPB1/HLA-DQA1/HLA-DQA2/HLA-DRA/IFNG/ITGAL/ITGB2/LTB/TLR2/TNFRSF11A/TNFSF13B/CD86	26
hsa05322	Systemic lupus erythematosus	30/380	136/8190	4.26e-13	1.63e-11	1.39e-11	C1QA/C1QB/C1QC/CD28/CD80/FCGR1A/FCGR3A/FCGR3B/H2AC12/H2AC20/H2BC10/H2BC14/H2BC7/H2BC9/H3C2/H3C3/H3C7/H4C4/H4C5/HLA-DMB/HLA-DOA/HLA-DOB/HLA-DPA1/HLA-DPB1/HLA-DQA1/HLA-DQA2/HLA-DRA/IFNG/IL10/CD86	30
hsa04659	Th17 cell differentiation	26/380	108/8190	1.92e-12	6.23e-11	5.31e-11	CD247/CD3D/CD3E/CD3G/EBI3/FOXP3/HLA-DMB/HLA-DOA/HLA-DOB/HLA-DPA1/HLA-DPB1/HLA-DQA1/HLA-DQA2/HLA-DRA/IFNG/IL12RB1/IL2/IL21/IL21R/IL27/IL2RA/IL2RB/IL2RG/IRF4/LCK/STAT1	26
hsa04940	Type I diabetes mellitus	17/380	43/8190	2.09e-12	6.23e-11	5.31e-11	CD28/CD80/FASLG/HLA-DMB/HLA-DOA/HLA-DOB/HLA-DPA1/HLA-DPB1/HLA-DQA1/HLA-DQA2/HLA-DRA/HLA-G/IFNG/IL2/LTA/PTPRN/CD86	17
hsa05330	Allograft rejection	16/380	38/8190	2.95e-12	7.9e-11	6.73e-11	CD28/CD80/FASLG/HLA-DMB/HLA-DOA/HLA-DOB/HLA-DPA1/HLA-DPB1/HLA-DQA1/HLA-DQA2/HLA-DRA/HLA-G/IFNG/IL10/IL2/CD86	16
hsa05321	Inflammatory bowel disease	20/380	65/8190	5.41e-12	1.32e-10	1.12e-10	FOXP3/HLA-DMB/HLA-DOA/HLA-DOB/HLA-DPA1/HLA-DPB1/HLA-DQA1/HLA-DQA2/HLA-DRA/IFNG/IL10/IL12RB1/IL12RB2/IL2/IL21/IL21R/IL2RG/NOD2/STAT1/TLR2	20
hsa05140	Leishmaniasis	21/380	77/8190	2.1e-11	4.69e-10	4e-10	CR1/CYBB/FCGR1A/FCGR2C/FCGR3A/FCGR3B/HLA-DMB/HLA-DOA/HLA-DOB/HLA-DPA1/HLA-DPB1/HLA-DQA1/HLA-DQA2/HLA-DRA/IFNG/IL10/ITGB2/NCF1/STAT1/TLR2/PRKCB	21
hsa04672	Intestinal immune network for IgA production	17/380	49/8190	2.5e-11	5.15e-10	4.39e-10	CD28/CD80/HLA-DMB/HLA-DOA/HLA-DOB/HLA-DPA1/HLA-DPB1/HLA-DQA1/HLA-DQA2/HLA-DRA/ICOS/IL10/IL2/TNFRSF13B/TNFRSF17/TNFSF13B/CD86	17
hsa04514	Cell adhesion molecules	29/380	157/8190	1.1e-10	2.1e-09	1.79e-09	CD2/CD28/CD6/CD80/CD8A/CD8B/CNTNAP2/CTLA4/HLA-DMB/HLA-DOA/HLA-DOB/HLA-DPA1/HLA-DPB1/HLA-DQA1/HLA-DQA2/HLA-DRA/HLA-G/ICAM3/ICOS/ITGAL/ITGB2/PDCD1/PDCD1LG2/PTPRC/SELL/SIGLEC1/SPN/TIGIT/CD86	29
hsa05332	Graft-versus-host disease	15/380	42/8190	2.37e-10	4.17e-09	3.55e-09	CD28/CD80/FASLG/HLA-DMB/HLA-DOA/HLA-DOB/HLA-DPA1/HLA-DPB1/HLA-DQA1/HLA-DQA2/HLA-DRA/HLA-G/IFNG/IL2/CD86	15
hsa04145	Phagosome	28/380	152/8190	2.49e-10	4.17e-09	3.55e-09	ATP6V1B1/CLEC7A/CORO1A/CTSS/CYBB/FCGR1A/FCGR2B/FCGR2C/FCGR3A/FCGR3B/HLA-DMB/HLA-DOA/HLA-DOB/HLA-DPA1/HLA-DPB1/HLA-DQA1/HLA-DQA2/HLA-DRA/HLA-G/ITGB2/MARCO/MSR1/NCF1/OLR1/TLR2/TLR6/TUBA3D/TUBB4A	28
hsa05340	Primary immunodeficiency	14/380	38/8190	5.91e-10	9.32e-09	7.94e-09	BTK/CD19/CD3D/CD3E/CD79A/CD8A/CD8B/ICOS/IGLL1/IL2RG/IL7R/LCK/PTPRC/TNFRSF13B	14
hsa04658	Th1 and Th2 cell differentiation	21/380	92/8190	7.9e-10	1.18e-08	1e-08	CD247/CD3D/CD3E/CD3G/HLA-DMB/HLA-DOA/HLA-DOB/HLA-DPA1/HLA-DPB1/HLA-DQA1/HLA-DQA2/HLA-DRA/IFNG/IL12RB1/IL12RB2/IL2/IL2RA/IL2RB/IL2RG/LCK/STAT1	21
hsa05320	Autoimmune thyroid disease	16/380	53/8190	1.04e-09	1.46e-08	1.25e-08	CD28/CD80/CTLA4/FASLG/HLA-DMB/HLA-DOA/HLA-DOB/HLA-DPA1/HLA-DPB1/HLA-DQA1/HLA-DQA2/HLA-DRA/HLA-G/IL10/IL2/CD86	16
hsa04613	Neutrophil extracellular trap formation	30/380	190/8190	2.72e-09	3.65e-08	3.11e-08	AQP9/CLEC7A/CR1/CYBB/FCGR1A/FCGR3A/FCGR3B/FPR1/FPR2/FPR3/H2AC12/H2AC20/H2BC10/H2BC14/H2BC7/H2BC9/H3C2/H3C3/H3C7/H4C4/H4C5/ITGAL/ITGB2/NCF1/RAC2/SIGLEC9/TLR2/TLR7/TLR8/PRKCB	30
hsa05310	Asthma	12/380	31/8190	5.31e-09	6.78e-08	5.78e-08	CCL11/FCER1G/HLA-DMB/HLA-DOA/HLA-DOB/HLA-DPA1/HLA-DPB1/HLA-DQA1/HLA-DQA2/HLA-DRA/IL10/RNASE3	12
hsa05152	Tuberculosis	27/380	180/8190	5.31e-08	6.47e-07	5.51e-07	CLEC7A/CORO1A/CR1/CTSS/FCER1G/FCGR1A/FCGR2B/FCGR2C/FCGR3A/FCGR3B/HLA-DMB/HLA-DOA/HLA-DOB/HLA-DPA1/HLA-DPB1/HLA-DQA1/HLA-DQA2/HLA-DRA/IFNG/IL10/IL10RA/ITGB2/LSP1/NOD2/STAT1/TLR2/TLR6	27
hsa05416	Viral myocarditis	15/380	60/8190	5.93e-08	6.91e-07	5.89e-07	CD28/CD80/HLA-DMB/HLA-DOA/HLA-DOB/HLA-DPA1/HLA-DPB1/HLA-DQA1/HLA-DQA2/HLA-DRA/HLA-G/ITGAL/ITGB2/RAC2/CD86	15
hsa04660	T cell receptor signaling pathway	19/380	104/8190	2.34e-07	2.61e-06	2.23e-06	CARD11/CD247/CD28/CD3D/CD3E/CD3G/CD8A/CD8B/CSF2/CTLA4/ICOS/IFNG/IL10/IL2/ITK/LCK/PDCD1/PTPRC/VAV1	19
hsa04380	Osteoclast differentiation	21/380	128/8190	3.63e-07	3.89e-06	3.31e-06	BTK/CSF1R/FCGR1A/FCGR2B/FCGR2C/FCGR3A/FCGR3B/IFNG/LCK/LILRA4/LILRA6/LILRB4/NCF1/SIRPB1/SIRPG/STAT1/TNFRSF11A/TREM2/TYROBP/LILRB3/SPI1	21
hsa04650	Natural killer cell mediated cytotoxicity	21/380	131/8190	5.41e-07	5.58e-06	4.75e-06	CD244/CD247/CD48/CSF2/FASLG/FCER1G/FCGR3A/FCGR3B/HLA-G/IFNG/ITGAL/ITGB2/KLRC2/KLRC4-KLRK1/KLRK1/LCK/RAC2/SH2D1A/TYROBP/VAV1/PRKCB	21
hsa04612	Antigen processing and presentation	15/380	78/8190	2.26e-06	2.25e-05	1.91e-05	CD8A/CD8B/CTSS/HLA-DMB/HLA-DOA/HLA-DOB/HLA-DPA1/HLA-DPB1/HLA-DQA1/HLA-DQA2/HLA-DRA/HLA-G/IFNG/KLRC2/KLRC4	15
hsa04662	B cell receptor signaling pathway	15/380	82/8190	4.36e-06	4.17e-05	3.55e-05	BTK/CARD11/CD19/CD72/CD79A/CR2/DAPP1/FCGR2B/LILRA4/LILRA6/LILRB4/RAC2/VAV1/LILRB3/PRKCB	15
hsa04064	NF-kappa B signaling pathway	17/380	104/8190	5.03e-06	4.65e-05	3.96e-05	BCL2A1/BTK/CARD11/CCL13/CCL19/CCL21/CCL4/CCL4L2/CXCL1/CXCL8/LCK/LTA/LTB/LY96/TNFRSF11A/TNFSF13B/PRKCB	17
hsa05145	Toxoplasmosis	16/380	112/8190	5.37e-05	0.000479957	0.000409076	CCR5/HLA-DMB/HLA-DOA/HLA-DOB/HLA-DPA1/HLA-DPB1/HLA-DQA1/HLA-DQA2/HLA-DRA/IFNG/IL10/IL10RA/LAMB4/LY96/STAT1/TLR2	16
hsa05142	Chagas disease	15/380	102/8190	6.52e-05	0.000564032	0.000480735	C1QA/C1QB/C1QC/CCL5/CD247/CD3D/CD3E/CD3G/CXCL8/FASLG/IFNG/IL10/IL2/TLR2/TLR6	15
hsa05144	Malaria	10/380	50/8190	7.98e-05	0.000665806	0.000567478	CR1/CXCL8/HGF/IFNG/IL10/ITGAL/ITGB2/KLRC4-KLRK1/KLRK1/TLR2	10
hsa04620	Toll-like receptor signaling pathway	15/380	104/8190	8.2e-05	0.000665806	0.000567478	CCL4/CCL4L2/CCL5/CD80/CXCL10/CXCL11/CXCL8/CXCL9/LY96/STAT1/TLR2/TLR6/TLR7/TLR8/CD86	15
hsa04080	Neuroactive ligand-receptor interaction	33/380	362/8190	0.000142531	0.00112348	0.000957559	ADORA3/C3AR1/CALCA/CHRM1/CHRNA1/CHRNA4/CHRNA6/CHRNA9/CNR2/CYSLTR2/EDN3/FPR1/FPR2/FPR3/GABRB2/GABRG1/GRM3/GRM7/GZMA/HTR7/LPAR3/NPFFR1/NPY4R/NTSR1/P2RX5/P2RY10/P2RY13/PLG/PTAFR/SST/SSTR3/UCN2/UTS2	33
hsa04610	Complement and coagulation cascades	13/380	86/8190	0.000149852	0.00114744	0.000977985	C1QA/C1QB/C1QC/C3AR1/CR1/CR2/F11/F3/F7/ITGB2/PLG/SERPINB2/VSIG4	13
hsa04630	JAK-STAT signaling pathway	19/380	162/8190	0.00017128	0.00127508	0.00108677	CNTFR/CSF2/CSF3R/EGF/IFNG/IL10/IL10RA/IL12RB1/IL12RB2/IL2/IL20RB/IL21/IL21R/IL22RA2/IL2RA/IL2RB/IL2RG/IL7R/STAT1	19
hsa05166	Human T-cell leukemia virus 1 infection	23/380	222/8190	0.000242044	0.00175318	0.00149427	ADCY7/CD3D/CD3E/CD3G/CSF2/HLA-DMB/HLA-DOA/HLA-DOB/HLA-DPA1/HLA-DPB1/HLA-DQA1/HLA-DQA2/HLA-DRA/HLA-G/IL2/IL2RA/IL2RB/IL2RG/ITGAL/ITGB2/LCK/LTA/SPI1	23
hsa05169	Epstein-Barr virus infection	21/380	202/8190	0.000427895	0.00301779	0.00257211	BTK/CD19/CD247/CD3D/CD3E/CD3G/CR2/CXCL10/FCER2/HLA-DMB/HLA-DOA/HLA-DOB/HLA-DPA1/HLA-DPB1/HLA-DQA1/HLA-DQA2/HLA-DRA/HLA-G/ITGAL/STAT1/TLR2	21
hsa05235	PD-L1 expression and PD-1 checkpoint pathway in cancer	12/380	89/8190	0.0007805	0.00536343	0.00457135	BATF/CD247/CD28/CD3D/CD3E/CD3G/EGF/IFNG/LCK/PDCD1/STAT1/TLR2	12
hsa05164	Influenza A	17/380	171/8190	0.00240047	0.0160831	0.0137079	CCL5/CXCL10/CXCL8/FASLG/HLA-DMB/HLA-DOA/HLA-DOB/HLA-DPA1/HLA-DPB1/HLA-DQA1/HLA-DQA2/HLA-DRA/IFNG/PLG/STAT1/TLR7/PRKCB	17
hsa05162	Measles	14/380	139/8190	0.00502284	0.0328322	0.0279835	CD28/CD3D/CD3E/CD3G/FASLG/FCGR2B/IL2/IL2RA/IL2RB/IL2RG/SLAMF1/STAT1/TLR2/TLR7	14
hsa05133	Pertussis	9/380	76/8190	0.00824407	0.052605	0.0448362	C1QA/C1QB/C1QC/CXCL5/CXCL6/CXCL8/IL10/ITGB2/LY96	9
