# Supplementary material for: Integrative bioinformatics and in vitro exploration of EVI2A expression: unraveling its immunological and prognostic implications in kidney renal clear cell carcinoma
Source: Oncol Res. 2024 Oct 16;32(11):1733–46. doi: 10.32604/or.2024.050851 (PMC11497181; doi:10.32604/or.2024.050851)
Supplement: Table S5. [file OncolRes-32-50851-s005.xlsx]

## Sheet: Table S5
Table S5. Co-expression analysis of EVI2A
Query	Gene	cor	pvalue
EVI2A	TMEM8B	-0.526977	5.44e-40
EVI2A	HDAC11	-0.508885	5.61e-37
EVI2A	GNA11	-0.504487	2.85e-36
EVI2A	CKB	-0.492626	2.03e-34
EVI2A	RAP1GAP	-0.48283	6.06e-33
EVI2A	TNFSF13B	0.801665	1.53e-122
EVI2A	MS4A6A	0.804469	5e-124
EVI2A	CD86	0.810192	3.89e-127
EVI2A	RGS18	0.813871	3.42e-129
EVI2A	GPR65	0.845974	2.58e-149
EVI2A	EVI2B	0.846847	6.34e-150
