# Supplementary material for: Integrative bioinformatics and in vitro exploration of EVI2A expression: unraveling its immunological and prognostic implications in kidney renal clear cell carcinoma
Source: Oncol Res. 2024 Oct 16;32(11):1733–46. doi: 10.32604/or.2024.050851 (PMC11497181; doi:10.32604/or.2024.050851)
Supplement: Table S6. [file OncolRes-32-50851-s006.xlsx]

## Sheet: Table S6
Table S6. Correlation between EVI2A expression and immune cells
Cell	cor	pvalue
B cells naive	-0.125914	0.016684
B cells memory	0.113112	0.0316677
Plasma cells	0.0279269	0.596893
T cells CD8	0.230696	9.52e-06
T cells CD4 naive	0.0242759	0.645724
T cells CD4 memory resting	-0.155861	0.0029853
T cells CD4 memory activated	0.264131	3.55e-07
T cells follicular helper	0.282899	4.54e-08
T cells regulatory (Tregs)	0.0770039	0.144244
T cells gamma delta	0.144206	0.00605543
NK cells resting	-0.281997	5.03e-08
NK cells activated	-0.0169541	0.748184
Monocytes	-0.0627854	0.234062
Macrophages M0	-0.163595	0.00181731
Macrophages M1	-0.073335	0.164406
Macrophages M2	0.0864154	0.101158
Dendritic cells resting	0.100879	0.0555012
Dendritic cells activated	-0.12394	0.0184835
Mast cells resting	-0.278734	7.26e-08
Mast cells activated	-0.00233419	0.964748
Eosinophils	0.107142	0.0419013
Neutrophils	0.0995685	0.0587661
