# Supplementary material for: Integrative bioinformatics and in vitro exploration of EVI2A expression: unraveling its immunological and prognostic implications in kidney renal clear cell carcinoma
Source: Oncol Res. 2024 Oct 16;32(11):1733–46. doi: 10.32604/or.2024.050851 (PMC11497181; doi:10.32604/or.2024.050851)
Supplement: Table S7. [file OncolRes-32-50851-s007.xlsx]

## Sheet: Table S7
Table S7. Correlation between EVI2A expression and immune checkpoints
Query	Gene	cor	pvalue
EVI2A	BTLA	0.590348	2.83e-51
EVI2A	CD160	0.237983	2.76e-08
EVI2A	CD200	0.211548	8.49e-07
EVI2A	CD200R1	0.660404	6.03e-68
EVI2A	CD244	0.66185	2.45e-68
EVI2A	CD28	0.635546	1.55e-61
EVI2A	CD40	0.255593	2.22e-09
EVI2A	CD40LG	0.51408	3.2e-37
EVI2A	CD44	0.425623	8.04e-25
EVI2A	CD48	0.779683	7.87e-110
EVI2A	CD70	0.383237	4.68e-20
EVI2A	CD80	0.597544	8.46e-53
EVI2A	CTLA4	0.573962	6.12e-48
EVI2A	HAVCR2	0.361366	7.44e-18
EVI2A	ICOS	0.614291	1.67e-56
EVI2A	IDO1	0.286393	1.68e-11
EVI2A	LAG3	0.559989	3.05e-45
EVI2A	LAIR1	0.754693	4.44e-99
EVI2A	LGALS9	0.534521	1.22e-40
EVI2A	PDCD1	0.559067	4.55e-45
EVI2A	PDCD1LG2	0.63683	7.49e-62
EVI2A	TIGIT	0.643901	1.27e-63
EVI2A	TMIGD2	0.305069	6.38e-13
EVI2A	TNFRSF18	0.403702	2.85e-22
EVI2A	TNFRSF9	0.59436	4.04e-52
EVI2A	TNFSF14	0.337047	1.34e-15
EVI2A	TNFSF4	0.517665	8.36e-38
EVI2A	TNFSF9	0.338363	1.02e-15
EVI2A	VTCN1	-0.214176	6.15e-07
EVI2A	CD27	0.620004	8.11e-58
EVI2A	IDO2	0.166144	0.000118166
EVI2A	CD274	0.209542	1.08e-06
EVI2A	CD86	0.82179	1.42e-131
EVI2A	TNFRSF8	0.482525	2.24e-32
